# Supplementary material for: Genetic structure of wild pea (Pisum sativum subsp. elatius) populations in the northern part of the Fertile Crescent reflects moderate cross-pollination and strong effect of geographic but not environmental distance
Source: PLoS One. 2018 Mar 26;13(3):e0194056. doi: 10.1371/journal.pone.0194056 (PMC5868773; doi:10.1371/journal.pone.0194056)
Supplement: S1 Dataset — (ZIP) [file pone.0194056.s001.zip]

Archive with 1 entries (1 files):
- DartSNP_population.csv
