# Supplementary material for: Genetic structure of wild pea (Pisum sativum subsp. elatius) populations in the northern part of the Fertile Crescent reflects moderate cross-pollination and strong effect of geographic but not environmental distance
Source: PLoS One. 2018 Mar 26;13(3):e0194056. doi: 10.1371/journal.pone.0194056 (PMC5868773; doi:10.1371/journal.pone.0194056)
Supplement: S1 Dataset — (ZIP) [file pone.0194056.s001.zip › DartSNP_population.csv]

sampleID	Bag_1	Bag_2	Bag_3	Bag_4	Bag_5	Bag_6	Bag_7	Bag_8	Bag_9	Bag_10	Bag_11	Bag_12	Bag_13	Bag_14	Bag_15	Be_11	Be_12	Be_13	Be_14	Be_15	Be_16	Be_17	Be_18	Be_19	Be_20	Be_21	Buy_21	Buy_22	Buy_23	Buy_25	Buy_26	Buy_27	Buy_28	Buy_29	Buy_30	Buy_31	Buy_32	Buy_33	Gur_35	Gur_36	Gur_37	Gur_38	Gur_39	Gur_40	Gur_41	Gur_42	Gur_43	Gur_44	Gur_45
3552045|F|0-20:G>C-20:G>C	12	12	12	12	12	12	12	12	12	12	12	12	12	12	12	12	12	12	12	12	12	12	12	12	12	12	12	12	12	12	12	12	12	12	12	12	12	12	12	12	12	12	12	12	12	12	12	12	12
3560711|F|0-19:G>A-19:G>A	11	11	11	11	11	11	11	11	11	11	11	11	11	11	11	12	12	12	12	12	12	12	12	12	12	12	12	12	12	12	12	12	12	12	12	12	12	12	12	12	12	12	12	12	12	12	12	12	12
24469596|F|0-9:A>T-9:A>T	12	12	12	12	12	12	12	12	12	12	12	12	12	12	12	12	12	12	12	12	12	12	12	12	12	12	11	11	11	11	12	11	11	11	11	11	11	11	12	12	12	12	12	12	12	12	12	12	12
19221504|F|0-5:C>T-5:C>T	11	11	11	11	11	11	11	11	11	11	11	11	11	11	11	11	11	11	11	11	11	12	12	12	11	12	12	12	12	12	12	12	12	12	12	12	12	12	12	12	12	12	12	12	12	12	12	12	12
5944759|F|0-37:G>A-37:G>A	22	22	22	22	22	22	22	22	22	22	22	22	22	22	12	11	11	11	11	11	12	12	12	12	12	12	12	12	12	12	12	12	12	12	12	22	12	22	11	11	11	11	11	11	11	11	11	11	11
3643126|F|0-15:C>T-15:C>T	11	11	11	11	11	11	11	11	11	11	11	11	11	11	11	12	12	12	12	11	11	11	11	11	11	12	12	12	12	12	12	12	12	12	12	12	12	12	12	12	12	12	12	12	12	12	12	12	12
3536517|F|0-32:C>G-32:C>G	11	11	11	11	11	11	11	12	11	11	12	11	12	11	11	12	12	12	12	12	12	12	12	12	12	12	12	12	12	12	12	12	12	12	12	12	12	12	22	22	22	22	22	22	22	22	22	22	22
3561395|F|0-37:T>A-37:T>A	12	12	12	12	12	12	12	12	12	12	12	12	12	12	11	11	11	11	11	11	12	11	12	12	12	12	11	11	11	11	11	11	11	11	11	11	11	11	12	12	12	12	12	12	12	12	12	12	12
5929921|F|0-20:T>C-20:T>C	11	11	11	11	11	11	11	11	11	11	11	11	11	11	11	12	12	12	12	11	12	12	12	12	12	12	11	11	11	11	11	11	12	11	11	11	12	11	12	12	12	12	12	12	12	12	12	12	12
5961498|F|0-32:A>G-32:A>G	11	11	11	11	11	11	11	11	11	11	11	11	11	11	11	11	11	11	11	12	12	12	12	12	11	12	12	12	12	12	12	12	12	12	12	12	12	12	12	12	12	12	12	12	12	12	12	12	12
4659429|F|0-23:T>A-23:T>A	11	11	11	11	11	11	11	11	11	11	11	11	11	11	11	12	12	12	12	12	12	12	12	12	12	12	12	12	12	12	12	12	12	12	12	12	12	12	22	22	22	22	22	22	22	22	22	22	22
3550772|F|0-16:C>T-16:C>T	12	12	12	12	12	12	12	12	12	12	12	12	12	12	12	12	12	12	12	12	12	12	12	12	12	12	12	12	12	12	12	12	12	12	12	12	12	12	22	22	22	22	22	22	22	22	22	22	22
5921689|F|0-9:A>T-9:A>T	12	12	12	12	12	12	12	12	12	12	12	12	12	12	12	12	12	12	12	12	12	12	12	12	12	12	22	22	22	22	12	22	22	22	22	22	12	22	22	22	22	22	22	22	22	22	22	22	22
3566126|F|0-16:C>G-16:C>G	12	12	12	12	12	12	12	12	12	12	12	12	12	12	12	12	12	12	12	11	11	11	11	11	11	12	11	11	11	11	11	11	11	11	11	11	11	11	12	12	12	12	12	12	12	12	12	12	12
5959957|F|0-6:C>A-6:C>A	12	12	12	12	12	12	12	12	12	12	12	12	12	12	12	11	11	11	11	12	11	12	11	11	11	12	11	11	11	11	11	11	12	11	11	11	11	11	11	11	11	11	11	11	11	11	11	11	11
3568083|F|0-46:C>T-46:C>T	22	22	22	22	22	22	22	22	22	22	22	22	22	22	22	12	12	12	12	12	12	22	12	12	12	12	12	12	12	12	12	12	12	12	12	12	12	12	22	22	22	22	22	22	22	22	22	22	22
3545050|F|0-11:G>C-11:G>C	11	11	11	11	11	11	11	11	11	11	11	11	11	11	11	12	12	12	12	12	12	12	12	12	12	12	11	11	11	11	11	11	11	11	11	11	11	11	11	11	11	11	11	11	11	11	11	11	11
3550772|F|0-5:T>G-5:T>G	12	12	12	12	12	12	12	12	12	12	12	12	12	12	12	12	12	12	12	12	12	12	12	12	12	12	12	12	12	12	12	12	12	12	12	12	12	12	12	12	12	12	12	12	12	12	12	12	12
4661047|F|0-67:A>G-67:A>G	11	11	11	11	11	11	11	11	11	11	11	11	11	11	11	12	12	12	12	12	12	12	12	12	12	12	12	12	12	12	12	12	12	12	12	11	11	11	12	12	12	12	12	12	12	12	12	12	12
4662126|F|0-49:T>C-49:T>C	11	11	11	11	11	11	11	11	11	11	11	11	11	11	11	12	12	12	12	11	12	12	12	12	12	11	11	11	11	11	11	11	11	11	11	11	11	11	12	12	12	12	12	12	12	12	12	12	12
3554517|F|0-54:A>C-54:A>C	11	11	11	11	11	11	11	11	11	11	11	11	11	11	11	11	11	11	11	11	11	11	11	11	11	22	11	11	11	11	11	11	11	11	11	11	11	11	12	12	12	12	12	12	12	12	12	12	12
3562072|F|0-32:T>C-32:T>C	11	11	11	11	11	11	11	11	11	11	11	11	11	11	11	12	12	12	12	12	11	12	11	11	11	12	11	11	11	11	11	11	11	12	11	11	11	11	12	12	12	12	12	12	12	12	12	12	12
5956304|F|0-9:A>G-9:A>G	12	12	12	12	12	12	12	12	12	12	12	12	12	12	12	11	11	11	11	12	12	12	12	12	12	12	11	11	11	11	11	11	11	11	11	11	11	11	11	11	11	11	11	11	11	11	11	11	11
5952052|F|0-6:T>G-6:T>G	22	22	22	22	22	22	22	22	22	22	22	22	22	22	12	22	22	22	22	22	12	12	12	12	12	22	22	22	22	22	22	22	22	12	22	22	22	22	12	12	12	12	12	12	12	12	12	12	12
5963961|F|0-42:T>G-42:T>G	11	11	11	11	11	11	11	11	11	11	11	11	11	11	11	11	11	11	11	12	11	11	11	11	12	12	22	22	22	22	22	12	22	22	12	12	12	12	11	11	11	11	11	11	11	11	11	11	11
8175403|F|0-23:G>A-23:G>A	11	11	11	11	11	11	11	11	11	11	11	11	11	11	11	11	11	11	11	11	11	11	11	11	11	11	11	11	11	11	11	11	11	11	11	11	11	11	12	12	12	12	12	12	12	12	12	12	12
3566126|F|0-23:A>C-23:A>C	11	11	11	11	11	11	11	11	11	11	11	11	11	11	11	11	11	11	11	11	11	11	11	11	11	11	11	11	11	11	11	11	11	11	12	12	12	12	12	12	12	12	12	12	12	12	12	12	12
5946548|F|0-9:G>A-9:G>A	11	11	11	11	11	11	11	11	11	11	11	11	11	11	11	11	11	11	11	12	12	11	12	12	11	11	11	11	11	11	11	11	11	11	11	22	22	22	11	11	11	11	11	11	11	11	11	11	11
3539084|F|0-48:G>A-48:G>A	22	22	22	22	22	22	22	22	22	22	22	22	22	22	22	22	22	22	22	22	22	22	22	22	22	22	22	22	22	22	22	22	22	22	22	12	12	12	12	12	12	12	12	12	12	12	12	12	12
3543950|F|0-7:A>G-7:A>G	11	11	11	11	11	11	11	11	11	11	11	11	11	11	11	11	11	11	11	11	11	11	11	11	11	11	11	11	11	11	11	11	11	11	11	11	11	11	22	22	12	22	22	22	12	12	22	12	22
3550772|F|0-31:C>A-31:C>A	12	12	12	12	12	12	12	12	12	12	12	12	12	12	12	12	12	12	12	12	12	12	12	12	12	12	12	12	12	12	12	12	12	12	12	12	12	12	22	22	22	22	22	22	22	22	22	22	22
5949327|F|0-9:A>G-9:A>G	22	22	22	22	22	22	22	22	22	22	22	22	22	22	22	11	11	11	11	11	11	12	11	11	11	12	22	22	22	22	22	12	22	22	22	22	22	22	11	11	11	11	11	11	11	11	11	11	11
3563330|F|0-7:C>T-7:C>T	11	11	11	11	11	11	11	11	11	11	11	11	11	11	11	11	11	11	11	12	12	12	12	12	12	11	11	11	11	11	11	12	11	11	11	11	11	11	11	11	11	11	11	11	11	11	11	11	11
5958238|F|0-39:T>C-39:T>C	22	22	22	22	22	22	22	22	22	22	22	22	22	22	22	22	22	22	22	22	22	22	22	22	22	22	12	12	12	12	12	12	12	12	12	12	12	12	12	12	12	12	12	12	12	12	12	12	12
19229887|F|0-11:G>A-11:G>A	12	12	12	12	12	12	12	12	12	12	12	12	12	12	12	22	22	22	22	22	22	22	22	22	22	22	22	22	22	22	22	22	22	12	22	12	12	12	22	22	22	22	22	22	22	22	22	22	22
3566899|F|0-10:G>A-10:G>A	11	11	11	11	11	11	11	11	11	11	11	11	11	11	11	12	12	12	12	12	12	12	12	12	12	11	11	11	11	11	11	11	11	11	11	11	11	11	11	11	11	11	11	11	11	11	11	11	11
4662292|F|0-21:C>G-21:C>G	22	22	22	22	22	22	22	22	22	22	22	22	22	22	22	22	22	22	22	12	12	12	12	12	12	22	12	12	12	12	12	12	12	12	12	12	12	12	22	22	22	22	22	22	22	22	22	22	22
5963788|F|0-42:T>C-42:T>C	11	11	11	11	11	11	11	11	11	11	11	11	11	11	11	22	22	22	22	11	12	11	11	11	12	11	11	11	11	11	11	11	11	11	11	11	11	11	12	11	12	12	12	12	12	12	12	12	12
3563988|F|0-31:C>G-31:C>G	22	22	22	22	22	22	22	22	22	22	22	22	22	22	22	12	12	12	12	22	12	22	22	22	12	22	12	12	12	12	12	12	12	12	12	12	12	12	22	22	22	22	22	22	22	22	22	22	22
19236043|F|0-10:A>G-10:A>G	11	11	11	11	11	11	11	11	11	11	11	11	11	11	11	11	11	11	11	11	11	11	11	11	11	11	11	11	11	11	11	11	11	11	11	11	11	11	12	12	12	12	12	12	12	12	12	12	12
5933173|F|0-16:T>C-16:T>C	22	22	22	22	22	22	22	22	22	22	22	22	22	22	22	22	22	22	22	12	22	22	22	22	22	22	22	22	22	22	22	22	22	22	22	22	22	22	22	22	22	22	22	22	22	22	22	22	22
3551846|F|0-34:C>G-34:C>G	22	22	22	22	22	22	22	22	22	22	22	22	22	22	22	12	12	12	12	11	11	12	12	12	11	11	12	12	12	12	12	12	12	12	12	22	22	22	22	22	22	22	22	22	22	22	22	22	22
4655357|F|0-12:G>A-12:G>A	11	11	11	11	11	11	11	11	11	11	11	11	11	11	11	11	11	11	11	11	11	11	11	11	11	11	11	11	11	11	11	11	11	11	11	11	11	11	11	11	11	11	11	11	11	11	11	11	11
3555705|F|0-57:G>A-57:G>A	22	22	22	22	22	22	22	22	22	22	22	22	22	22	22	22	22	22	22	11	11	22	11	11	11	12	12	12	12	12	12	12	12	22	12	11	11	11	11	11	11	11	11	11	11	11	11	11	11
3545483|F|0-27:C>T-27:C>T	11	11	11	11	11	11	11	11	11	11	11	11	11	11	11	11	11	11	11	11	11	11	11	11	11	11	11	11	11	11	11	11	11	11	11	11	11	11	11	11	11	11	11	11	11	11	11	11	11
3560666|F|0-57:T>C-57:T>C	12	12	12	12	12	12	12	12	12	12	12	12	12	12	12	12	12	12	12	11	12	11	12	12	12	12	11	11	11	11	11	11	11	11	11	11	11	11	11	11	11	11	11	11	11	11	11	11	11
4654728|F|0-33:A>G-33:A>G	22	22	22	22	22	22	22	22	22	22	22	22	22	22	22	22	22	22	22	22	22	22	22	22	22	22	22	22	22	22	22	22	22	22	22	22	22	22	12	12	12	12	12	12	12	12	12	12	12
3564243|F|0-25:C>T-25:C>T	11	11	11	11	11	11	11	11	11	11	11	11	11	11	11	11	11	11	11	11	11	11	11	11	11	11	11	11	11	11	11	11	11	11	11	11	11	11	12	12	12	12	12	12	12	12	12	12	12
3549152|F|0-14:G>A-14:G>A	22	22	22	22	22	22	22	22	22	22	22	22	22	22	22	22	22	22	22	22	22	22	22	22	22	22	11	11	11	11	11	11	11	11	11	22	22	22	22	22	22	22	22	22	22	22	22	22	22
3536740|F|0-42:A>G-42:A>G	11	11	11	11	11	11	11	11	11	11	11	11	11	11	22	22	22	22	22	11	22	12	22	22	11	11	22	22	22	22	22	22	22	22	22	22	22	22	22	22	22	22	22	22	22	22	22	22	22
5252093|F|0-14:A>G-14:A>G	11	11	11	11	11	11	11	11	11	11	11	11	11	11	11	12	12	12	12	12	12	12	12	12	12	11	22	22	22	22	22	22	22	22	22	22	22	22	22	22	22	22	22	22	22	22	22	22	22
3563299|F|0-18:C>T-18:C>T	11	11	11	11	11	11	11	11	11	11	11	11	11	11	11	12	12	12	12	12	11	11	11	11	11	11	12	12	12	12	12	12	12	12	12	12	12	12	22	22	22	22	22	22	22	22	22	22	22
4663597|F|0-24:T>C-24:T>C	22	22	22	22	22	22	22	22	22	22	22	22	22	22	22	22	22	22	22	22	22	22	22	22	22	22	22	22	22	22	22	22	22	22	22	12	12	12	12	12	12	12	12	12	12	12	12	12	12
5936711|F|0-9:A>G-9:A>G	11	11	11	11	11	11	11	11	11	11	11	11	11	11	11	11	11	11	11	11	11	11	11	11	11	22	11	11	11	11	11	11	11	11	11	11	11	11	11	11	11	11	11	11	11	11	11	11	11
3563861|F|0-60:C>T-60:C>T	12	12	12	12	12	12	12	12	12	12	12	12	12	12	12	12	12	12	12	11	11	11	11	11	11	11	11	11	11	11	11	11	12	11	11	12	12	12	11	11	11	11	11	11	11	11	11	11	11
4662407|F|0-30:C>T-30:C>T	11	11	11	11	11	11	11	11	11	11	11	11	11	11	11	11	11	11	11	11	11	11	11	11	11	11	11	11	11	11	11	11	11	11	11	11	11	11	12	12	12	12	12	12	12	12	12	12	12
5959602|F|0-29:A>T-29:A>T	22	22	22	22	22	22	22	22	22	22	22	22	22	22	22	12	12	12	12	12	12	22	12	12	12	22	22	22	22	22	22	22	22	22	22	22	22	22	22	22	22	22	22	22	22	22	22	22	22
4656546|F|0-5:C>T-5:C>T	22	22	22	22	22	22	22	22	22	22	22	22	22	22	22	22	22	22	22	22	22	22	22	22	22	22	22	22	22	22	22	12	22	22	22	22	22	22	12	12	12	12	12	12	12	12	12	12	12
5929733|F|0-34:C>T-34:C>T	22	22	22	22	22	22	22	22	22	22	22	22	22	22	22	12	12	12	12	22	22	22	22	22	22	12	22	22	22	22	22	22	22	22	22	22	22	22	22	22	22	22	22	22	22	22	22	22	22
8055229|F|0-39:G>A-39:G>A	11	11	11	11	11	11	11	11	11	11	11	11	11	11	11	11	11	11	11	11	11	11	11	11	11	11	11	11	11	11	11	11	11	11	11	11	11	11	12	12	12	12	12	12	12	12	12	12	12
3569688|F|0-67:T>A-67:T>A	11	11	11	11	11	11	11	11	11	11	11	11	11	11	11	11	11	11	11	11	11	11	11	11	11	11	12	12	12	12	12	12	12	11	12	12	12	12	11	11	11	11	11	11	11	11	11	11	11
8056525|F|0-51:A>C-51:A>C	11	11	11	11	11	11	11	11	11	11	11	11	11	11	11	11	11	11	11	11	11	11	11	11	11	11	11	11	11	11	11	11	11	11	11	11	12	11	11	11	11	11	11	11	11	11	11	11	11
5955204|F|0-22:G>A-22:G>A	22	22	22	22	22	22	22	22	22	22	22	22	22	22	22	22	22	22	22	22	22	12	22	22	22	22	22	22	22	22	22	22	22	22	22	22	22	22	12	12	12	12	12	12	12	12	12	12	12
5947087|F|0-12:C>A-12:C>A	22	22	22	22	22	22	22	22	22	22	22	22	22	22	22	22	22	22	22	22	22	22	22	22	22	22	22	22	22	22	22	22	22	22	22	22	22	22	22	22	22	22	22	22	22	22	22	22	22
5957903|F|0-25:T>A-25:T>A	11	11	11	11	11	11	11	11	11	11	11	11	11	11	11	22	22	22	22	22	22	11	11	11	11	11	11	11	11	11	11	11	11	11	11	11	11	11	12	12	12	12	12	12	12	12	12	12	12
4655067|F|0-13:T>G-13:T>G	12	12	12	12	12	12	12	12	12	12	12	12	12	12	12	11	11	11	11	11	11	11	11	11	11	11	11	11	11	11	11	11	11	11	11	12	12	12	11	11	11	11	11	11	11	11	11	11	11
5939075|F|0-41:T>G-41:T>G	11	11	11	11	11	11	11	11	11	11	11	11	11	11	11	11	11	11	11	11	11	11	11	11	11	11	11	11	11	11	11	11	11	11	11	11	11	11	11	11	11	11	11	11	11	11	11	11	11
3561512|F|0-22:C>G-22:C>G	22	22	22	22	22	22	22	22	22	22	22	22	22	22	22	22	22	22	22	22	22	22	12	12	12	22	22	22	22	22	22	22	22	22	22	22	22	22	22	22	22	22	22	22	22	22	22	22	22
3563861|F|0-45:A>G-45:A>G	11	11	11	11	11	11	11	11	11	11	11	11	11	11	11	11	11	11	11	11	11	11	11	11	11	11	12	12	12	12	12	12	12	12	12	11	11	11	11	11	11	11	11	11	11	11	11	11	11
3551672|F|0-44:G>T-44:G>T	11	11	11	11	11	11	11	11	11	11	11	11	11	11	11	11	11	11	11	11	11	11	11	11	11	11	11	11	11	11	11	11	11	11	11	11	11	11	12	12	12	12	12	12	12	12	12	12	12
8056681|F|0-22:A>G-22:A>G	11	11	11	11	11	11	11	11	11	11	11	11	11	11	11	11	11	11	11	11	11	11	11	11	11	11	11	11	11	11	11	11	11	11	11	11	11	11	12	12	12	12	12	12	12	12	12	12	12
4658341|F|0-55:G>A-55:G>A	12	12	12	12	12	12	12	12	12	12	12	12	12	12	12	22	22	22	22	22	22	22	22	22	22	22	22	22	22	22	22	22	22	22	22	22	22	22	22	22	22	22	22	22	22	22	22	22	22
3548550|F|0-42:G>C-42:G>C	11	11	11	11	11	11	11	11	11	11	11	11	11	11	11	11	11	11	11	11	11	11	11	11	11	22	11	11	11	11	11	11	11	11	11	11	11	11	12	12	12	12	12	12	12	12	12	12	12
3563018|F|0-36:C>A-36:C>A	11	11	11	11	11	11	11	11	11	11	11	11	11	11	11	11	11	11	11	11	11	12	11	11	11	11	12	12	12	12	12	12	12	12	12	12	12	12	11	11	11	11	11	11	11	11	11	11	11
19216631|F|0-42:G>C-42:G>C	11	11	11	11	11	11	11	11	11	11	11	11	11	11	11	11	11	11	11	11	11	11	11	11	11	11	11	11	11	11	11	11	11	11	11	11	11	11	12	12	12	12	12	12	12	12	12	12	12
3556783|F|0-24:G>T-24:G>T	22	22	22	22	22	22	22	22	22	22	22	22	22	22	22	22	22	22	22	22	22	22	22	22	22	22	22	22	22	22	22	22	22	22	22	22	22	22	12	12	12	12	12	12	12	12	12	12	12
3563223|F|0-21:G>A-21:G>A	11	11	11	11	11	11	11	11	11	11	11	11	11	11	11	11	11	11	11	11	11	11	11	11	11	11	11	11	11	11	11	11	11	11	11	11	11	11	11	11	11	11	11	11	11	11	11	11	11
3549878|F|0-5:G>C-5:G>C	11	11	11	11	11	11	11	11	11	11	11	11	11	11	11	11	11	11	11	11	11	11	11	11	11	11	11	11	11	11	11	11	11	11	11	11	11	11	12	12	12	12	12	12	12	12	12	12	12
3642655|F|0-7:C>T-7:C>T	11	11	11	11	11	11	11	11	11	11	11	11	11	11	11	11	11	11	11	11	11	11	11	11	11	11	11	11	11	11	11	11	11	11	11	11	11	11	12	12	12	12	12	12	12	12	12	12	12
3549029|F|0-23:T>C-23:T>C	11	11	11	11	11	11	11	11	11	11	11	11	11	11	11	11	11	11	11	11	11	11	11	11	11	11	11	11	11	11	11	11	11	11	11	11	11	11	12	12	12	12	12	12	12	12	12	12	12
8175384|F|0-31:G>A-31:G>A	11	11	11	11	11	11	11	11	11	11	11	11	11	11	11	11	11	11	11	11	11	12	11	11	11	11	11	11	11	11	11	11	11	11	11	11	11	11	11	11	11	11	11	11	11	11	11	11	11
3566554|F|0-23:C>A-23:C>A	11	11	11	11	11	11	11	11	11	11	11	11	11	11	11	11	11	11	11	11	11	11	11	11	11	11	11	11	11	11	11	11	11	11	11	11	11	11	11	12	12	12	12	12	12	12	12	12	12
5960666|F|0-40:C>T-40:C>T	11	11	11	11	11	11	11	11	11	11	11	11	11	11	11	12	12	12	12	11	12	12	12	12	12	11	11	11	11	11	11	11	11	11	11	11	11	11	11	11	11	11	11	11	11	11	11	11	11
4662038|F|0-20:C>T-20:C>T	11	11	11	11	11	11	11	11	11	11	11	11	11	11	11	11	11	11	11	11	11	11	11	11	11	11	11	11	11	11	11	11	11	11	11	11	11	11	12	12	12	12	12	12	12	12	12	12	12
4657641|F|0-50:A>G-50:A>G	22	22	22	22	22	22	22	22	22	22	22	22	22	22	22	22	22	22	22	22	22	22	22	22	22	22	12	12	12	12	12	12	12	12	12	11	11	11	22	22	22	22	22	22	22	22	22	22	22
3559701|F|0-35:A>C-35:A>C	12	12	12	12	12	12	12	12	12	12	12	12	12	12	12	11	11	11	11	11	11	11	12	12	11	11	11	11	11	11	11	11	11	11	11	11	11	11	11	11	11	11	11	11	11	11	11	11	11
19243551|F|0-11:A>G-11:A>G	11	11	11	11	11	11	11	11	11	11	11	11	11	11	11	11	11	11	11	11	11	11	11	11	11	11	11	11	11	11	11	11	11	11	11	11	11	11	22	22	22	22	22	22	22	22	22	22	22
19213457|F|0-11:G>A-11:G>A	22	22	22	22	22	22	22	22	22	22	22	22	22	22	22	22	22	22	22	22	22	22	22	22	22	22	22	22	22	22	22	22	22	22	22	22	22	22	22	22	22	22	22	22	22	22	22	22	22
19232742|F|0-41:C>T-41:C>T	11	11	11	11	11	11	11	11	11	11	11	11	11	11	11	11	11	11	11	11	11	11	11	11	11	11	11	11	11	11	11	11	11	11	11	11	11	11	11	11	11	11	11	11	11	11	11	11	11
5946825|F|0-31:A>G-31:A>G	11	11	11	11	11	11	11	11	11	11	11	11	11	11	11	11	11	11	11	11	11	11	11	11	11	11	12	12	12	12	12	12	12	12	12	11	11	11	11	11	11	11	11	11	11	11	11	11	11
8174938|F|0-68:T>C-68:T>C	22	22	22	22	22	22	22	22	22	22	22	22	22	22	22	22	22	22	22	22	22	22	22	22	22	22	12	12	12	12	12	12	12	12	12	12	12	12	22	22	22	22	22	22	22	22	22	22	22
5956836|F|0-27:T>C-27:T>C	11	11	11	11	11	11	11	11	11	11	11	11	11	11	11	11	11	11	11	11	11	11	11	11	11	11	11	11	11	11	11	12	11	11	11	11	11	11	11	11	11	11	11	11	11	11	11	11	11
3563650|F|0-5:G>A-5:G>A	11	11	11	11	11	11	11	11	11	11	11	11	11	11	11	11	11	11	11	11	11	11	11	11	11	22	12	22	22	12	22	22	22	22	12	11	11	11	11	11	11	11	11	11	11	11	11	11	11
19237928|F|0-12:A>G-12:A>G	22	22	22	22	22	22	22	22	22	22	22	22	22	22	22	22	22	22	22	22	22	22	22	22	22	22	22	22	22	22	22	22	22	22	22	22	22	22	22	22	22	22	22	22	22	22	22	22	22
3563438|F|0-68:G>A-68:G>A	12	12	12	12	12	12	12	12	12	12	12	12	12	12	11	11	11	11	11	11	11	11	11	11	11	11	11	11	11	11	11	11	11	11	11	11	11	11	11	11	11	11	11	11	11	11	11	11	11
5953731|F|0-22:A>G-22:A>G	11	11	11	11	11	11	11	11	11	11	11	11	11	11	11	11	11	11	11	11	11	11	11	11	11	11	22	22	22	22	22	22	22	22	22	22	22	22	11	11	11	11	11	11	11	11	11	11	11
5936711|F|0-42:G>A-42:G>A	11	11	11	11	11	11	11	11	11	11	11	11	11	11	11	11	11	11	11	11	11	11	11	11	11	11	11	11	11	11	11	11	11	11	11	11	11	11	12	12	12	12	12	12	12	12	12	12	12
19231995|F|0-24:G>T-24:G>T	11	11	11	11	11	11	11	11	11	11	11	11	11	11	11	11	11	11	11	11	11	11	11	11	11	11	22	22	22	22	12	22	22	11	22	22	22	22	11	11	11	11	11	11	11	11	11	11	11
5932336|F|0-31:T>C-31:T>C	11	11	11	11	11	11	11	11	11	11	11	11	11	11	11	11	11	11	11	11	11	11	11	11	11	11	11	11	11	11	11	12	11	11	11	11	11	11	11	11	11	11	11	11	11	11	11	11	11
3564698|F|0-15:T>C-15:T>C	12	12	12	12	12	12	12	12	12	12	12	12	12	12	12	22	22	22	22	11	11	22	11	11	11	11	11	11	11	11	11	11	11	11	11	11	11	11	11	11	11	11	11	11	11	11	11	11	11
19247125|F|0-23:A>G-23:A>G	22	22	22	22	22	22	22	22	22	22	22	22	22	22	22	22	22	22	22	22	22	22	22	22	22	22	22	22	22	22	22	22	22	22	22	22	22	22	22	22	22	22	22	22	22	22	22	22	22
3562256|F|0-10:A>C-10:A>C	22	22	22	22	22	22	22	22	22	22	22	22	22	22	22	22	22	22	22	22	22	22	22	22	22	22	22	22	22	22	22	22	22	22	22	22	22	22	22	22	22	22	22	22	22	22	22	22	22
5932239|F|0-14:C>A-14:C>A	22	22	22	22	22	22	22	22	22	22	22	22	22	22	22	22	22	22	22	22	22	22	22	22	22	22	22	22	22	22	22	22	22	22	22	22	22	22	22	22	22	22	22	22	22	22	22	22	22
3567609|F|0-35:T>A-35:T>A	11	11	11	11	11	11	11	11	11	11	11	11	11	11	11	11	11	11	11	11	11	11	11	11	11	11	11	11	11	11	11	11	11	11	12	12	12	12	11	11	11	11	11	11	11	11	11	11	11
5959361|F|0-65:A>C-65:A>C	22	22	22	22	22	22	22	22	22	22	22	22	22	22	22	22	22	22	22	22	22	22	22	22	22	22	22	22	22	22	22	22	22	22	22	22	22	22	22	22	22	22	22	22	22	22	22	22	22
4655544|F|0-35:T>C-35:T>C	22	22	22	22	22	22	22	22	22	22	22	22	22	22	22	22	22	22	22	22	22	22	22	22	22	22	22	22	22	22	22	22	22	22	22	22	22	22	22	22	22	22	22	22	22	22	22	22	22
4663660|F|0-31:G>T-31:G>T	11	11	11	11	11	11	11	11	11	11	11	11	11	11	11	11	11	11	11	12	11	12	11	11	11	22	11	11	11	11	11	11	11	12	12	12	12	12	11	11	11	11	11	11	11	11	11	11	11
5942257|F|0-22:G>C-22:G>C	11	11	11	11	11	11	11	11	11	11	11	11	11	11	11	11	11	11	11	11	11	11	11	11	11	11	11	11	11	11	11	11	11	11	11	11	11	11	11	11	11	11	11	11	11	11	11	11	11
5936519|F|0-9:A>C-9:A>C	11	11	11	11	11	11	11	11	11	11	11	11	11	11	11	11	11	11	11	11	11	11	11	11	11	11	11	11	11	11	11	11	11	11	11	11	11	11	11	11	11	11	11	11	11	11	11	11	11
8056681|F|0-13:A>T-13:A>T	12	12	12	12	12	12	12	12	12	12	12	12	12	12	12	11	11	11	11	11	11	11	11	11	11	11	11	11	11	11	11	11	11	11	11	11	11	11	11	11	11	11	11	11	11	11	11	11	11
5926269|F|0-54:C>T-54:C>T	11	11	11	11	11	11	11	11	11	11	11	11	11	11	11	11	11	11	11	11	11	11	11	11	11	11	11	11	11	11	11	11	11	11	11	11	11	11	11	11	11	11	11	11	11	11	11	11	11
3559701|F|0-9:G>C-9:G>C	12	12	12	12	12	12	12	12	12	12	12	12	12	12	12	11	11	11	11	11	11	11	11	11	11	11	11	11	11	11	11	11	11	11	11	11	11	11	11	11	11	11	11	11	11	11	11	11	11
3559701|F|0-12:G>T-12:G>T	12	12	12	12	12	12	12	12	12	12	12	12	12	12	12	11	11	11	11	11	11	11	11	11	11	11	11	11	11	11	11	11	11	11	11	11	11	11	11	11	11	11	11	11	11	11	11	11	11
8056835|F|0-45:A>G-45:A>G	22	22	22	22	22	22	22	22	22	22	22	22	22	22	22	22	22	22	22	22	22	22	22	22	22	22	22	22	22	22	22	22	22	22	22	22	22	22	22	22	22	22	22	22	22	22	22	22	22
3564442|F|0-33:C>T-33:C>T	22	22	22	22	22	22	22	22	22	22	22	22	22	22	11	11	11	11	11	11	11	12	11	11	11	11	22	22	22	22	22	12	22	22	22	11	11	11	11	11	11	11	11	11	11	11	11	11	11
5949558|F|0-66:T>C-66:T>C	12	12	12	12	12	12	12	12	12	12	12	12	12	12	11	11	11	11	11	11	22	11	22	22	12	11	11	11	11	11	11	11	11	11	11	11	11	11	11	11	11	11	11	11	11	11	11	11	11
3558013|F|0-11:T>C-11:T>C	22	22	22	22	22	22	22	22	22	22	22	22	22	22	22	22	22	22	22	22	22	22	22	22	22	12	22	22	22	22	22	22	22	22	22	22	22	22	22	22	22	22	22	22	12	22	22	22	22
8218981|F|0-36:C>T-36:C>T	11	11	11	11	11	11	11	11	11	11	11	11	11	11	11	11	11	11	11	11	11	11	11	11	11	11	11	11	11	11	11	11	11	11	11	11	11	11	11	11	11	11	11	11	11	11	11	11	11
5936922|F|0-9:T>A-9:T>A	11	11	11	11	11	11	11	11	11	11	11	11	11	11	11	11	11	11	11	12	11	11	11	11	12	11	11	11	11	11	11	11	11	11	11	11	11	11	11	11	11	11	11	11	11	11	11	11	11
4660565|F|0-15:C>G-15:C>G	11	11	11	11	11	11	11	11	11	11	11	11	11	11	11	11	11	11	11	11	11	11	11	11	11	11	11	11	11	11	11	11	11	11	11	11	11	11	11	11	11	11	11	11	11	11	11	11	11
4662407|F|0-7:C>T-7:C>T	12	12	12	12	12	12	12	12	12	12	12	12	12	12	12	11	11	11	11	11	12	11	12	12	12	11	11	11	11	11	11	11	11	11	11	11	11	11	11	11	11	11	11	11	11	11	11	11	11
3565750|F|0-44:G>A-44:G>A	11	11	11	11	11	11	11	11	11	11	11	11	11	11	11	11	11	11	11	11	11	11	11	11	11	11	11	11	11	11	11	11	11	11	11	11	11	11	11	11	11	11	11	11	11	11	11	11	11
3557484|F|0-10:A>G-10:A>G	11	11	11	11	11	11	11	11	11	11	11	11	11	11	11	11	11	11	11	11	11	11	11	11	11	11	11	11	11	11	11	11	11	11	11	11	11	11	11	11	11	11	11	11	11	11	11	11	11
5963361|F|0-26:C>G-26:C>G	11	11	11	11	11	11	11	11	11	11	11	11	11	11	11	11	11	11	11	11	11	11	11	11	11	11	11	11	11	11	11	11	11	11	11	11	11	11	11	11	11	11	11	11	11	11	11	11	11
5953891|F|0-6:G>A-6:G>A	22	22	22	22	22	22	22	22	22	22	22	22	22	22	22	22	22	22	12	12	12	11	12	12	12	11	11	11	11	11	11	12	11	22	11	12	12	12	11	11	11	11	11	11	11	11	11	11	11
3564558|F|0-30:C>T-30:C>T	11	11	11	11	11	11	11	11	11	11	11	11	11	11	11	11	11	11	11	11	11	11	11	11	11	11	12	12	12	12	12	12	12	11	11	11	11	11	22	22	22	22	22	22	22	22	22	22	22
4663583|F|0-32:T>A-32:T>A	11	11	11	11	11	11	11	11	11	11	11	11	11	11	11	11	11	11	11	11	11	11	11	11	11	11	11	11	11	11	11	11	11	11	11	11	11	11	11	11	11	11	11	11	11	11	11	11	11
3560825|F|0-25:G>A-25:G>A	11	11	11	11	11	11	11	11	11	11	11	11	11	11	11	11	11	11	11	12	11	11	11	11	11	11	11	11	11	11	11	11	11	11	11	11	11	11	11	11	11	11	11	11	11	11	11	11	11
19241555|F|0-14:T>C-14:T>C	11	11	11	11	11	11	11	11	11	11	11	11	11	11	11	11	11	11	11	11	11	11	11	11	11	11	11	11	11	11	11	11	11	11	11	11	11	11	11	11	11	11	11	11	11	11	11	11	11
19223135|F|0-67:T>A-67:T>A	11	11	11	11	11	11	11	11	11	11	11	11	11	11	11	11	11	11	11	11	11	12	11	11	11	11	11	11	11	11	11	11	11	11	11	11	11	11	11	11	11	11	11	11	11	11	11	11	11
19235678|F|0-7:C>G-7:C>G	22	22	22	22	22	22	22	22	22	22	22	22	22	22	22	22	22	22	22	22	22	22	22	22	22	22	22	22	22	22	22	22	22	22	22	22	22	22	22	22	22	22	22	22	22	22	22	22	22
5963766|F|0-21:A>T-21:A>T	11	11	11	11	11	11	11	11	11	11	11	11	11	11	11	12	12	12	12	11	11	12	11	11	11	11	12	12	12	12	12	12	12	12	12	12	12	12	11	11	11	11	11	11	11	11	11	11	11
19247814|F|0-11:A>G-11:A>G	22	22	22	22	22	22	22	22	22	22	22	22	22	22	22	12	12	12	12	22	12	12	12	12	12	22	12	12	12	12	12	12	12	12	12	22	22	22	22	22	22	22	22	22	22	22	22	22	22
3565433|F|0-45:A>T-45:A>T	12	12	12	12	12	12	12	12	12	12	12	12	12	12	12	11	11	11	11	11	11	11	11	11	11	11	11	11	11	11	11	11	11	11	11	11	11	11	11	11	11	11	11	11	11	11	11	11	11
19245372|F|0-41:T>G-41:T>G	11	11	11	11	11	11	11	11	11	11	11	11	11	11	11	11	11	11	11	11	11	11	11	11	11	11	12	12	12	12	12	12	12	12	12	12	12	12	11	11	11	11	11	11	11	11	11	11	11
3548328|F|0-9:G>A-9:G>A	11	11	11	11	11	11	11	11	11	11	11	11	11	11	11	22	22	22	22	11	11	22	11	11	11	22	11	11	11	11	11	11	11	11	11	11	11	11	11	11	11	11	11	11	11	11	11	11	11
5945038|F|0-60:C>T-60:C>T	11	11	11	11	11	11	11	11	11	11	11	11	11	11	11	11	11	11	11	11	11	11	11	11	11	11	11	11	11	11	11	11	11	11	11	11	11	11	11	11	11	11	11	11	11	11	11	11	11
4663337|F|0-59:C>T-59:C>T	12	12	12	12	12	12	12	12	12	12	12	12	12	12	12	11	11	11	11	11	11	11	11	11	11	11	11	11	11	11	11	11	11	11	11	11	11	11	11	11	11	11	11	11	11	11	11	11	11
4662304|F|0-27:T>A-27:T>A	11	11	11	11	11	11	11	11	11	11	11	11	11	11	11	11	11	11	11	11	11	11	11	11	11	11	11	11	11	11	11	11	11	11	11	11	11	11	12	12	12	12	12	12	12	12	12	12	12
3563577|F|0-22:C>G-22:C>G	11	11	11	11	11	11	11	11	11	11	11	11	11	11	11	11	11	11	11	11	11	11	11	11	11	11	11	11	11	11	11	11	11	11	11	11	11	11	12	12	12	12	12	12	12	12	12	12	12
3560825|F|0-13:G>A-13:G>A	12	12	12	12	12	12	12	12	12	12	12	12	12	12	12	11	11	11	11	11	11	11	11	11	11	11	11	11	11	11	11	11	11	11	11	11	11	11	11	11	11	11	11	11	11	11	11	11	11
5951684|F|0-19:T>C-19:T>C	22	22	22	22	22	22	22	22	22	22	22	22	22	22	22	22	22	22	22	22	22	22	22	22	22	22	12	12	12	12	12	12	12	22	12	12	12	12	22	22	22	22	22	22	22	22	22	22	22
3563047|F|0-28:T>C-28:T>C	22	22	22	22	22	22	22	22	22	22	22	22	22	22	22	11	11	11	11	12	11	22	11	11	11	22	22	22	22	22	12	22	22	22	22	22	22	22	11	11	11	11	11	11	11	11	11	11	11
5953653|F|0-28:G>C-28:G>C	22	22	22	22	22	22	22	22	22	22	22	22	22	22	22	11	11	11	11	11	11	11	11	11	11	11	11	11	11	11	11	11	11	11	11	11	11	11	11	11	11	11	11	11	11	11	11	11	11
5955916|F|0-7:T>A-7:T>A	11	11	11	11	11	11	11	11	11	11	11	11	11	11	11	12	12	12	12	12	12	11	12	12	12	11	11	11	11	11	11	11	11	11	11	11	11	11	11	11	11	11	11	11	11	11	11	11	11
5251879|F|0-60:A>G-60:A>G	11	11	11	11	11	11	11	11	11	11	11	11	11	11	11	11	11	11	11	11	12	11	12	12	12	11	22	22	22	22	22	22	22	22	22	11	11	11	11	11	11	11	11	11	11	11	11	11	11
3542340|F|0-19:G>A-19:G>A	12	12	12	12	12	12	12	12	12	12	12	12	12	12	11	11	11	11	11	11	11	11	11	11	11	11	11	11	11	11	11	11	11	11	11	11	11	11	11	11	11	11	11	11	11	11	11	11	11
4658943|F|0-8:C>G-8:C>G	22	22	22	22	22	22	22	22	22	22	22	22	22	22	22	11	11	11	11	11	11	11	11	11	11	11	22	22	22	22	12	22	22	22	22	22	22	22	22	22	22	22	22	22	22	22	22	22	22
5915342|F|0-5:C>T-5:C>T	11	11	11	11	11	11	11	11	11	11	11	11	11	11	11	22	22	22	22	11	11	22	11	11	11	22	11	11	11	12	11	11	11	11	11	11	11	11	11	11	11	11	11	11	11	11	11	11	11
3548539|F|0-21:G>A-21:G>A	22	22	22	22	22	22	22	22	22	22	22	22	22	22	22	12	12	12	12	12	22	12	11	11	12	11	22	22	22	22	22	22	22	22	11	11	11	11	11	11	11	11	11	11	11	11	11	11	11
3566692|F|0-19:A>G-19:A>G	11	11	11	11	11	11	11	11	11	11	11	11	11	11	11	22	22	22	22	22	12	11	11	11	11	11	11	11	11	11	11	12	11	11	11	11	11	11	22	22	22	22	22	22	22	22	22	22	22
3554568|F|0-24:G>A-24:G>A	22	22	22	22	22	22	22	22	22	22	22	22	22	22	22	11	11	11	11	12	11	11	11	11	11	22	22	22	22	22	22	22	22	22	22	22	22	22	11	11	11	11	11	11	11	11	11	11	11
3559463|F|0-43:A>G-43:A>G	11	11	11	11	11	11	11	11	11	11	11	11	11	11	11	22	22	22	22	11	11	12	11	11	11	11	11	11	11	11	11	11	11	11	12	11	11	11	11	11	11	11	11	11	11	11	11	11	11
3566554|F|0-31:A>G-31:A>G	11	11	11	11	11	11	11	11	11	11	11	11	11	11	11	11	11	11	11	11	11	11	11	11	11	11	11	11	11	11	11	11	11	11	11	11	11	11	11	11	11	11	11	11	11	11	11	11	11
5959967|F|0-27:A>G-27:A>G	11	11	11	11	11	11	11	11	11	11	12	11	12	11	11	11	11	11	11	12	12	11	11	11	11	11	11	11	11	12	11	12	11	11	11	11	11	11	11	11	11	11	11	11	11	11	11	11	11
3544541|F|0-28:C>A-28:C>A	11	11	11	11	11	11	11	11	11	11	11	11	11	11	11	11	11	11	11	11	11	11	11	11	11	11	11	11	11	11	11	11	11	11	11	11	11	11	11	11	11	11	11	11	11	11	11	11	11
3563743|F|0-18:G>A-18:G>A	11	11	11	11	11	11	11	11	11	11	11	11	11	11	11	11	11	11	11	11	11	11	11	11	11	11	11	11	11	11	11	11	11	11	11	11	11	11	11	11	11	11	11	11	11	11	11	11	11
3553573|F|0-33:T>A-33:T>A	11	11	11	11	11	11	11	11	11	11	11	11	11	11	11	11	11	11	11	11	11	11	11	11	11	11	12	12	12	12	12	12	12	12	12	12	12	12	11	11	11	11	11	11	11	11	11	11	11
4655664|F|0-38:G>C-38:G>C	12	12	12	12	12	12	12	12	12	12	12	12	12	12	12	11	11	11	11	11	11	11	11	11	11	11	11	11	11	11	11	11	11	11	11	11	11	11	11	11	11	11	11	11	11	11	11	11	11
3559416|F|0-23:G>A-23:G>A	11	11	11	11	11	11	11	11	11	11	11	11	11	11	11	11	11	11	11	11	11	11	11	11	11	11	12	12	12	12	12	12	12	12	12	11	11	11	11	11	11	11	11	11	11	11	11	11	11
3567375|F|0-33:G>A-33:G>A	12	12	12	12	12	12	12	12	12	12	12	12	12	12	12	11	11	11	11	11	11	11	11	11	11	11	11	11	11	11	11	11	11	11	11	11	11	11	11	11	11	11	11	11	11	11	11	11	11
4659295|F|0-54:C>A-54:C>A	22	22	22	22	22	22	22	22	22	22	22	22	22	22	22	22	22	22	22	22	22	22	22	22	22	22	22	22	22	22	22	22	22	22	22	22	22	22	11	11	11	11	11	11	11	11	11	11	11
3555969|F|0-39:A>T-39:A>T	11	11	11	11	11	11	11	11	11	11	11	11	11	11	11	22	22	22	22	11	11	22	11	11	11	11	22	22	22	22	22	22	22	22	22	22	22	22	22	22	22	22	22	22	22	22	22	22	22
4662477|F|0-52:G>A-52:G>A	22	22	22	22	22	22	22	22	22	22	22	22	22	22	22	11	11	11	11	11	11	11	22	22	22	11	22	22	22	22	22	22	12	22	22	22	22	22	11	11	11	11	11	11	11	11	11	11	11
5957154|F|0-9:C>T-9:C>T	11	11	11	11	11	11	11	11	11	11	11	11	11	11	11	22	22	22	22	22	11	22	11	11	11	22	11	11	11	11	12	11	11	11	11	22	22	22	22	22	22	22	22	22	22	22	22	22	22
3565566|F|0-19:A>T-19:A>T	11	11	11	11	11	11	11	11	11	11	11	11	11	11	12	22	22	22	22	22	22	11	22	22	22	22	22	22	22	22	22	22	22	22	22	11	11	11	11	11	11	11	11	11	11	11	11	11	11
3560875|F|0-63:A>G-63:A>G	22	22	22	22	22	22	22	22	22	22	22	22	22	22	22	11	11	11	11	11	11	22	11	11	11	11	22	22	22	22	22	22	22	22	12	11	11	11	22	22	22	22	22	22	22	22	22	22	22
3562459|F|0-33:A>G-33:A>G	22	22	22	22	22	22	22	22	22	22	22	22	22	22	22	22	22	22	22	22	22	22	22	22	22	11	22	22	22	22	22	22	22	22	22	22	22	22	11	11	11	11	11	11	11	11	11	11	11
4658095|F|0-20:C>T-20:C>T	11	11	11	11	11	11	11	11	11	11	11	11	11	11	22	11	11	11	11	12	22	11	22	22	22	11	11	11	11	11	11	11	11	11	12	22	22	22	22	22	22	22	22	22	22	22	22	22	22
3642146|F|0-48:A>G-48:A>G	22	22	22	22	22	22	22	22	22	22	22	22	22	22	22	11	11	11	11	11	11	11	11	11	11	22	11	11	11	11	11	11	11	11	11	11	11	11	11	11	11	11	11	11	11	11	11	11	11
3548552|F|0-33:T>A-33:T>A	22	22	22	22	22	22	22	22	22	22	22	22	22	22	22	22	22	22	22	22	22	22	22	22	22	22	22	22	22	22	22	22	22	22	22	22	22	22	11	11	11	11	11	11	11	11	11	11	11
5959740|F|0-66:A>T-66:A>T	22	22	22	22	22	22	22	22	22	22	22	22	22	22	22	11	11	11	11	22	22	11	11	11	12	22	22	22	22	22	12	22	22	22	12	11	11	11	22	22	22	22	22	22	22	22	22	22	22
5947266|F|0-43:C>G-43:C>G	11	11	11	11	11	11	11	11	11	11	11	11	11	11	22	11	11	11	11	12	11	12	11	11	11	11	22	22	22	22	22	22	22	22	22	22	22	22	22	22	22	22	22	22	22	22	22	22	22
5936425|F|0-30:C>T-30:C>T	11	11	11	11	11	11	11	11	11	11	11	11	11	11	11	22	22	22	22	11	12	22	22	22	12	22	22	22	22	22	22	22	22	22	12	11	11	11	11	11	11	11	11	11	11	11	11	11	11
3544742|F|0-9:C>A-9:C>A	11	11	11	11	11	11	11	11	11	11	11	11	11	11	11	22	22	22	22	12	11	11	11	11	11	11	22	22	22	22	12	22	22	11	22	11	11	11	11	11	11	11	11	11	11	11	11	11	11
3569688|F|0-20:C>T-20:C>T	11	11	11	11	11	11	11	11	11	11	11	11	11	11	11	11	11	11	11	11	11	11	11	11	11	11	11	11	11	11	11	11	11	11	11	11	11	11	11	11	11	11	11	11	11	11	11	11	12
3545784|F|0-9:C>T-9:C>T	11	11	11	11	11	11	11	11	11	11	11	11	11	11	11	11	11	11	11	11	11	11	11	11	11	11	11	11	11	11	11	11	11	11	11	11	11	11	11	11	11	11	11	11	11	11	11	11	11
5251739|F|0-51:C>T-51:C>T	11	11	11	11	11	11	11	11	11	11	11	11	11	11	11	11	11	11	11	12	22	11	22	22	22	22	22	22	22	22	22	22	22	22	22	22	22	22	11	11	11	11	11	11	11	11	11	11	11
3539241|F|0-14:A>G-14:A>G	22	22	22	22	22	22	22	22	22	22	22	22	22	22	22	22	22	22	22	22	22	22	11	11	22	11	11	11	11	11	11	12	11	11	11	11	11	11	11	11	11	11	11	11	11	11	11	11	11
3562855|F|0-54:A>G-54:A>G	22	22	22	22	22	22	22	22	22	22	22	22	22	22	22	22	22	22	22	11	22	12	22	22	12	11	22	22	22	22	22	22	22	22	22	22	22	22	11	11	11	11	11	11	11	11	11	11	11
5921501|F|0-28:A>T-28:A>T	22	22	22	22	22	22	22	22	22	22	22	22	22	22	22	11	11	11	11	22	22	11	11	11	22	22	11	11	11	11	11	11	11	11	11	11	11	11	22	22	22	22	22	22	22	22	22	22	22
3565501|F|0-48:A>G-48:A>G	22	22	22	22	22	22	22	22	22	22	22	22	22	22	22	11	11	11	11	12	22	11	22	22	22	22	22	22	22	22	22	22	22	22	22	22	22	22	11	11	11	11	11	11	11	11	11	11	11
8054969|F|0-16:A>G-16:A>G	11	11	11	11	11	11	11	11	11	11	11	11	11	11	11	11	11	11	11	11	11	11	11	11	11	11	11	11	11	11	11	12	11	22	11	11	11	11	22	22	22	22	22	22	22	22	22	22	22
3553967|F|0-17:C>T-17:C>T	22	22	22	22	22	22	22	22	22	22	22	22	22	22	22	22	22	22	22	11	11	22	11	11	11	22	11	11	11	11	11	11	11	11	11	11	11	11	22	22	22	22	22	22	22	22	22	22	22
3563726|F|0-48:C>T-48:C>T	11	11	11	11	11	11	11	11	11	11	11	11	11	11	11	11	11	11	11	12	22	11	22	22	22	11	11	11	11	11	11	11	11	11	12	22	12	22	22	22	22	22	22	22	22	22	22	22	22
3566635|F|0-52:A>C-52:A>C	11	11	11	11	11	11	11	11	11	11	11	11	11	11	11	11	11	11	11	11	11	11	11	11	11	11	22	22	22	22	22	22	12	22	22	22	12	22	11	11	11	11	11	11	11	11	11	11	11
3540874|F|0-25:G>A-25:G>A	11	11	11	11	11	11	11	11	11	11	11	11	11	11	11	22	22	22	22	12	11	11	11	11	11	11	22	22	22	22	22	22	22	22	12	11	11	11	22	22	22	22	22	22	22	22	22	22	22
3566182|F|0-12:A>T-12:A>T	11	11	11	11	11	11	11	11	11	11	11	11	11	11	11	11	11	11	11	11	11	11	11	11	11	11	22	22	22	12	22	12	12	22	22	22	22	22	22	22	22	22	22	22	22	22	22	22	22
3545050|F|0-30:C>A-30:C>A	11	11	11	11	11	11	11	11	11	11	11	11	11	11	11	11	11	11	11	22	22	11	11	11	12	11	11	11	11	11	12	11	11	11	11	11	11	11	11	11	11	11	11	11	11	11	11	11	11
3550998|F|0-50:A>C-50:A>C	11	11	11	11	11	11	11	11	11	11	11	11	11	11	11	11	11	11	11	11	11	11	11	11	11	11	22	22	22	22	22	22	22	11	22	22	22	22	11	11	11	11	11	11	11	11	11	11	11
3549674|F|0-13:T>G-13:T>G	11	11	11	11	11	11	11	11	11	11	11	11	11	11	11	22	22	22	22	11	22	22	22	22	22	11	11	11	11	11	11	11	11	11	11	11	11	11	11	11	11	11	11	11	11	11	11	11	11
3541646|F|0-21:A>G-21:A>G	11	11	11	11	11	11	11	11	11	11	11	11	11	11	11	11	11	11	11	11	11	11	11	11	11	11	22	22	22	22	22	22	12	22	22	11	12	11	11	11	11	11	11	11	11	11	11	11	11
3569847|F|0-14:A>T-14:A>T	11	11	11	11	11	11	11	11	11	11	11	11	11	11	12	11	11	11	11	11	11	11	11	11	11	11	11	11	11	11	11	11	11	11	11	11	11	11	11	11	11	11	11	11	11	11	11	11	11
3563279|F|0-29:C>T-29:C>T	11	11	11	11	11	11	11	11	11	11	11	11	11	11	11	11	11	11	11	11	11	11	11	11	11	11	12	12	12	12	12	12	12	12	12	12	12	12	11	11	11	11	11	11	11	11	11	11	11
3549288|F|0-56:T>C-56:T>C	22	22	22	22	22	22	22	22	22	22	22	22	22	22	22	22	22	22	22	22	22	22	22	22	22	22	11	11	11	11	11	11	11	11	11	22	22	22	11	11	11	11	11	11	11	11	11	11	11
3546538|F|0-27:G>A-27:G>A	22	22	22	22	22	22	22	22	22	22	22	22	22	22	22	22	22	22	22	22	11	22	11	11	22	22	22	22	22	22	22	22	22	11	22	22	22	22	22	22	22	22	22	22	22	22	22	22	22
5933626|F|0-25:C>T-25:C>T	22	22	22	22	22	22	22	22	22	22	22	22	22	22	22	11	11	11	11	11	22	11	22	22	22	11	22	22	22	22	22	22	22	22	22	22	22	22	22	22	22	22	22	22	22	22	22	22	22
3536311|F|0-56:C>G-56:C>G	22	22	22	22	22	22	22	22	22	22	22	22	22	22	22	11	11	11	11	12	11	22	11	11	11	11	22	22	22	22	22	22	22	22	22	22	22	22	11	11	11	11	11	11	11	11	11	11	11
3561362|F|0-24:T>C-24:T>C	11	11	11	11	11	11	11	11	11	11	11	11	11	11	11	11	11	11	11	11	11	11	11	11	11	11	12	12	12	12	12	12	12	12	12	12	12	12	22	22	22	22	22	22	22	22	22	22	22
5915000|F|0-54:A>G-54:A>G	22	22	22	22	22	22	22	22	22	22	22	22	22	22	22	22	22	22	22	22	22	22	22	22	22	11	22	22	22	22	22	22	22	22	22	22	22	22	11	11	11	11	11	11	11	11	11	11	11
3554982|F|0-51:A>C-51:A>C	11	11	11	11	11	11	11	11	11	11	11	11	11	11	11	12	11	11	11	11	11	22	11	11	11	11	11	11	11	11	11	11	11	11	12	22	22	22	22	22	22	22	22	22	22	22	22	22	22
8173707|F|0-17:A>G-17:A>G	22	22	22	22	22	22	22	22	22	22	22	22	22	22	22	11	11	11	11	11	11	11	22	22	12	11	11	11	11	11	11	11	11	11	22	22	22	22	11	11	11	11	11	11	11	11	11	11	11
3563346|F|0-60:T>C-60:T>C	22	22	22	22	22	22	22	11	22	22	12	22	12	22	11	11	11	11	11	12	22	22	11	11	11	11	11	11	11	11	11	11	11	11	11	11	11	11	22	22	22	22	22	22	22	22	22	22	22
4660363|F|0-58:A>C-58:A>C	11	11	11	11	11	11	11	11	11	11	11	11	11	11	11	11	11	11	11	11	22	11	22	22	11	11	11	11	11	11	11	11	11	11	11	11	11	11	22	22	22	22	22	22	22	22	22	22	22
3562998|F|0-25:G>A-25:G>A	11	11	11	11	11	11	11	11	11	11	11	11	11	11	11	11	11	11	11	12	22	11	22	22	22	22	11	11	11	11	11	11	11	11	11	11	11	11	22	22	22	22	22	22	22	22	22	22	22
3553737|F|0-49:A>G-49:A>G	11	11	11	11	11	11	11	11	11	11	11	11	11	11	11	22	22	22	22	22	22	11	22	22	22	11	11	11	11	11	11	11	11	11	11	11	11	11	22	22	22	22	22	22	22	22	22	22	22
3547981|F|0-15:A>G-15:A>G	11	11	11	11	11	11	11	11	11	11	11	11	11	11	11	22	22	22	22	22	22	22	22	22	22	22	11	11	11	11	11	11	11	11	11	11	11	11	22	22	22	22	22	22	22	22	22	22	22
3565310|F|0-46:C>G-46:C>G	11	11	11	11	11	11	11	11	11	11	11	11	11	11	11	22	22	22	22	22	11	11	11	11	12	11	22	22	22	22	22	22	22	11	22	22	22	22	22	22	22	22	22	22	22	22	22	22	22
3568312|F|0-24:T>C-24:T>C	11	11	11	11	11	11	11	12	11	11	11	11	11	11	22	22	22	22	22	12	22	11	22	22	11	11	11	11	11	11	11	11	11	11	22	22	22	22	11	11	11	11	11	11	11	11	11	11	11
8054882|F|0-12:C>T-12:C>T	22	22	22	22	22	22	22	22	22	22	22	22	22	22	11	22	22	22	22	22	22	22	22	22	22	11	11	11	11	11	11	11	11	11	11	11	11	11	22	22	22	22	22	22	22	22	22	22	22
5926143|F|0-52:A>G-52:A>G	11	11	11	11	11	11	11	11	11	11	11	11	11	11	11	22	22	22	22	22	22	22	22	22	22	11	11	11	11	11	11	11	11	11	11	11	11	11	11	11	11	11	11	11	11	11	11	11	11
5921510|F|0-25:G>T-25:G>T	11	11	11	11	11	11	11	11	11	11	11	11	11	11	11	11	11	11	11	22	11	22	11	11	22	11	22	22	22	22	22	22	22	22	22	11	11	11	11	11	11	11	11	11	11	11	11	11	11
3564269|F|0-34:A>T-34:A>T	11	11	11	11	11	11	11	11	11	11	11	11	11	11	11	11	11	11	11	22	22	11	11	11	11	22	11	11	11	11	11	11	11	11	11	11	11	11	22	22	22	22	22	22	22	22	22	22	22
5944741|F|0-31:T>G-31:T>G	11	11	11	11	11	11	11	11	11	11	11	11	11	11	11	11	11	11	11	11	22	12	22	22	11	22	11	11	11	11	11	11	11	11	11	11	11	11	22	22	22	22	22	22	22	22	22	22	22
5942346|F|0-20:G>A-20:G>A	11	11	11	11	11	11	11	11	11	11	11	11	11	11	11	22	22	22	22	22	22	22	22	22	22	22	11	11	11	11	11	11	11	11	22	22	22	22	22	22	22	22	22	22	22	22	22	22	22
3553827|F|0-55:C>T-55:C>T	11	11	11	11	11	11	11	11	11	11	11	11	11	11	11	22	22	22	22	11	11	11	11	11	11	11	11	11	11	11	11	11	11	11	11	11	11	11	11	11	11	11	11	11	11	11	11	11	11
5962006|F|0-25:A>T-25:A>T	11	11	11	11	11	11	11	11	11	11	11	11	11	11	11	11	11	11	11	11	11	11	11	11	11	11	11	11	11	11	11	11	12	11	11	11	11	11	22	22	22	22	22	22	22	22	22	22	22
5251909|F|0-15:C>T-15:C>T	22	22	22	22	22	22	22	22	22	22	22	22	22	22	22	11	11	11	11	11	11	11	11	11	11	11	22	22	22	22	12	22	22	11	22	11	11	11	11	11	11	11	11	11	11	11	11	11	11
4661515|F|0-62:A>T-62:A>T	22	22	22	22	22	22	22	22	22	22	22	22	22	22	22	11	11	11	11	22	22	12	22	22	22	22	22	22	22	22	22	22	22	22	22	22	22	22	22	22	22	22	22	22	22	22	22	22	22
3552419|F|0-29:A>G-29:A>G	22	22	22	22	22	22	22	22	22	22	22	22	22	22	22	22	22	22	22	22	22	22	22	22	22	22	11	11	11	11	11	11	11	11	22	22	22	22	22	22	22	22	22	22	22	22	22	22	22
4655225|F|0-36:C>G-36:C>G	11	11	11	11	11	11	11	11	11	11	11	11	11	11	11	11	11	11	11	11	11	11	11	11	11	11	22	22	22	22	22	22	22	11	22	11	11	11	11	11	11	11	11	11	11	11	11	11	11
3561395|F|0-20:C>G-20:C>G	11	11	11	11	11	11	11	11	11	11	11	11	11	11	11	11	11	11	11	11	11	11	11	11	11	11	11	11	11	11	11	11	11	11	11	11	11	11	11	11	11	11	11	11	11	11	11	11	11
5942778|F|0-14:G>C-14:G>C	11	11	11	11	11	11	11	11	11	11	11	11	11	11	11	11	11	11	11	11	11	11	11	11	11	11	11	11	11	11	11	11	11	11	11	11	11	11	11	11	11	11	11	11	11	11	11	11	11
5936711|F|0-24:C>T-24:C>T	11	11	11	11	11	11	11	11	11	11	11	11	11	11	11	11	11	11	11	11	11	11	11	11	11	11	11	11	11	11	12	11	11	11	11	11	11	11	11	11	11	11	11	11	11	11	11	11	11
5936427|F|0-5:A>T-5:A>T	22	22	22	22	22	22	22	12	22	22	12	22	11	22	22	11	11	11	11	11	11	11	22	22	22	22	11	11	11	11	11	11	11	22	11	11	11	11	11	11	11	11	11	11	11	11	11	11	11
3565383|F|0-17:A>G-17:A>G	22	22	22	22	22	22	22	22	22	22	22	22	22	22	22	11	11	11	11	11	11	11	11	11	11	22	11	11	11	11	11	11	11	11	11	11	11	11	22	22	22	22	22	22	22	22	22	22	22
3555374|F|0-22:G>A-22:G>A	22	22	22	22	22	22	22	22	22	22	22	22	22	22	22	11	11	11	11	11	11	11	22	22	12	11	22	22	22	22	22	22	22	22	11	11	11	11	11	11	11	11	11	11	11	11	11	11	11
3562506|F|0-45:A>G-45:A>G	11	11	11	11	11	11	11	11	11	11	11	11	11	11	11	11	11	11	11	11	11	22	11	11	11	11	22	22	22	22	22	22	22	22	22	11	11	11	11	11	11	11	11	11	11	11	11	11	11
3565113|F|0-9:A>G-9:A>G	11	11	11	11	11	11	11	22	11	11	12	11	22	11	22	22	22	22	22	22	22	22	22	22	22	22	22	22	22	22	22	22	22	11	11	11	11	11	22	22	22	22	22	22	22	22	22	22	22
5252033|F|0-18:T>C-18:T>C	22	22	22	22	22	22	22	22	22	22	22	22	22	22	22	22	22	22	22	11	11	11	11	11	11	11	11	11	11	11	11	11	11	11	11	11	11	11	11	11	11	11	11	11	11	11	11	11	11
3560348|F|0-22:A>G-22:A>G	11	11	11	11	11	11	11	11	11	11	11	11	11	11	11	11	11	11	11	12	22	11	22	22	22	11	11	11	11	11	11	11	11	11	11	11	11	11	11	11	11	11	11	11	11	11	11	11	11
3561444|F|0-15:C>T-15:C>T	11	11	11	11	11	11	11	11	11	11	11	11	11	11	11	11	11	11	11	11	11	11	11	11	11	11	22	22	22	22	22	22	22	22	22	11	11	11	11	11	11	11	11	11	11	11	11	11	11
5932678|F|0-5:A>G-5:A>G	11	11	11	11	11	11	11	11	11	11	11	11	11	11	11	22	22	22	22	22	22	22	22	22	22	22	22	22	22	22	22	22	22	22	22	22	22	22	22	22	22	22	22	22	22	22	22	22	22
5924973|F|0-35:T>C-35:T>C	22	22	22	22	22	22	22	22	22	22	22	22	22	22	22	22	22	22	22	22	22	22	22	22	22	22	11	11	11	11	11	11	11	11	11	11	11	11	11	11	11	11	11	11	11	11	11	11	11
5252152|F|0-12:A>T-12:A>T	22	22	22	22	22	22	22	22	22	22	22	22	22	22	22	22	22	22	22	22	22	11	11	11	12	11	11	11	11	11	11	11	11	11	11	11	11	11	11	11	11	11	11	11	11	11	11	11	11
3565482|F|0-43:G>C-43:G>C	22	22	22	22	22	22	22	22	22	22	22	22	22	22	22	11	11	11	11	11	22	11	22	22	12	11	11	11	11	11	11	11	11	11	22	22	22	22	22	22	22	22	22	22	22	22	22	22	22
5957124|F|0-50:C>T-50:C>T	11	11	11	11	11	11	11	11	11	11	11	11	11	11	11	11	11	12	11	11	11	11	11	11	12	11	11	11	11	11	11	11	11	11	11	11	11	11	11	11	11	11	11	11	11	11	11	11	11
3564612|F|0-68:A>C-68:A>C	11	11	11	11	11	11	11	11	11	11	11	11	11	11	11	11	11	11	11	11	11	11	11	11	11	11	11	11	11	11	11	12	11	11	11	11	11	11	11	11	11	11	11	11	11	11	11	11	11
8056761|F|0-41:G>C-41:G>C	22	22	22	22	22	22	22	22	22	22	22	22	22	22	22	22	22	22	22	22	22	22	22	22	22	22	22	22	22	22	22	22	22	22	22	22	22	22	22	22	22	22	22	22	22	22	22	22	22
3553861|F|0-30:G>A-30:G>A	11	11	11	11	11	11	11	11	11	11	11	11	11	11	11	12	22	22	22	12	11	11	11	11	22	22	11	11	11	11	11	11	11	11	11	11	11	11	11	11	11	11	11	11	11	11	11	11	11
3558184|F|0-9:G>A-9:G>A	11	11	11	11	11	11	11	11	11	11	11	11	11	11	11	11	11	11	11	11	12	11	12	12	12	12	11	11	11	11	11	11	11	11	11	11	11	11	11	11	11	11	11	11	11	11	11	11	11
8054557|F|0-33:T>C-33:T>C	11	11	11	11	11	11	11	11	11	11	11	11	11	11	11	11	11	11	11	11	11	11	11	11	11	11	11	11	11	11	11	11	11	11	11	11	11	12	11	11	11	11	11	11	11	11	11	11	11
3563971|F|0-28:A>T-28:A>T	11	11	11	11	11	11	11	11	11	11	11	11	11	11	11	11	11	11	11	11	11	11	11	11	11	11	11	11	11	11	11	11	11	11	11	11	11	11	11	11	11	11	11	11	11	11	11	11	11
3563263|F|0-10:G>A-10:G>A	11	11	11	11	11	11	11	11	11	11	11	11	11	11	11	11	11	11	11	11	11	11	11	11	11	11	11	11	11	11	11	11	11	11	11	11	11	11	11	11	11	11	11	11	11	11	11	11	11
3553621|F|0-51:C>T-51:C>T	22	22	22	22	22	22	22	22	22	22	22	22	22	22	22	22	22	22	22	22	11	22	11	11	11	22	11	11	11	11	11	11	11	11	11	11	11	11	11	11	11	11	11	11	11	11	11	11	11
3543856|F|0-61:G>A-61:G>A	22	22	22	22	22	22	22	22	22	22	22	22	22	22	22	11	11	11	11	11	22	11	22	22	11	11	11	11	11	11	11	11	11	11	11	11	11	11	11	11	11	11	11	11	11	11	11	11	11
3564740|F|0-7:C>G-7:C>G	22	22	22	22	22	22	22	22	22	22	22	22	22	22	22	11	11	11	11	12	22	22	22	22	22	22	11	11	11	11	11	12	11	11	11	22	22	22	22	22	22	22	22	22	22	22	22	22	22
4655994|F|0-31:T>G-31:T>G	22	22	22	22	22	22	22	22	22	22	22	22	22	22	22	11	11	11	11	12	11	11	11	11	11	22	22	22	22	22	22	22	12	11	11	11	11	11	22	22	22	22	22	22	22	22	22	22	22
3538650|F|0-9:G>A-9:G>A	11	11	11	11	11	11	11	11	11	11	11	11	11	11	11	11	11	11	11	11	11	11	11	11	11	11	22	22	22	22	22	22	22	22	22	22	22	22	22	22	22	22	22	22	22	22	22	22	22
3556213|F|0-49:G>A-49:G>A	22	22	22	22	22	22	22	22	22	22	22	22	22	22	22	11	11	11	11	22	22	11	22	22	22	22	11	11	11	11	11	12	11	11	11	11	11	11	11	11	11	11	11	11	11	11	11	11	11
3564046|F|0-54:A>G-54:A>G	22	22	22	22	22	22	22	22	22	22	22	22	22	22	22	12	22	22	22	11	22	11	22	22	12	22	11	11	11	11	11	11	11	22	11	22	22	22	11	11	11	11	11	11	11	11	11	11	11
3564915|F|0-32:T>C-32:T>C	11	11	11	11	11	11	11	11	11	11	11	11	11	11	11	11	11	11	11	12	22	22	22	22	11	11	22	22	22	22	22	22	22	22	22	22	22	22	11	11	11	11	11	11	11	11	11	11	11
5939891|F|0-8:A>C-8:A>C	11	11	11	11	11	11	11	11	11	11	11	11	11	11	11	11	11	11	11	22	11	11	11	11	22	22	11	11	11	11	11	11	11	11	11	11	11	11	22	22	22	22	22	22	22	22	22	22	22
3555578|F|0-66:A>G-66:A>G	22	22	22	22	22	22	22	22	22	22	22	22	22	22	22	11	11	11	11	11	11	11	11	11	11	11	11	11	11	11	11	11	12	11	11	11	11	11	11	11	11	11	11	11	11	11	11	11	11
3563374|F|0-67:G>A-67:G>A	11	11	11	11	11	11	11	11	11	11	11	11	11	11	11	11	11	11	11	11	11	11	11	11	11	11	11	11	11	11	12	11	11	11	11	11	11	11	22	22	22	22	22	22	22	22	22	22	22
3560846|F|0-58:C>T-58:C>T	22	22	22	22	22	22	22	22	22	22	22	22	22	22	22	11	11	11	11	22	22	12	11	11	12	11	22	22	22	22	22	22	22	22	12	11	11	11	11	11	11	11	11	11	11	11	11	11	11
3540539|F|0-11:T>C-11:T>C	22	22	22	22	22	22	22	22	22	22	22	22	22	22	22	11	11	11	11	12	11	11	11	11	11	11	22	22	22	22	22	12	22	22	22	22	22	22	22	22	22	22	22	22	22	22	22	22	22
8056494|F|0-44:A>T-44:A>T	22	22	22	22	22	22	22	22	22	22	22	22	22	22	22	22	22	22	22	22	22	22	22	22	22	22	11	11	11	11	11	11	11	11	11	11	11	11	11	11	11	11	11	11	11	11	11	11	11
3565880|F|0-14:C>T-14:C>T	22	22	22	22	22	22	22	22	22	22	22	22	22	22	22	22	22	22	22	22	22	11	22	22	22	22	22	22	22	22	22	22	22	22	22	22	22	22	11	11	11	11	11	11	11	11	11	11	11
4657876|F|0-21:G>C-21:G>C	22	22	22	22	22	22	22	11	22	22	12	22	12	22	11	11	11	11	11	11	11	11	22	22	22	11	22	22	22	22	12	12	22	22	12	22	22	22	22	22	22	22	22	22	22	22	22	22	22
5952590|F|0-66:C>T-66:C>T	22	22	22	22	22	22	22	22	22	22	22	22	22	22	22	22	22	22	22	22	22	22	22	22	22	22	11	11	11	11	11	11	11	11	11	11	11	11	11	11	11	11	11	11	11	11	11	11	11
8055946|F|0-12:G>A-12:G>A	22	22	22	22	22	22	22	22	22	22	22	22	22	22	22	22	22	22	22	22	22	22	22	22	22	22	22	22	22	22	22	22	22	22	22	22	22	22	22	22	22	22	22	22	22	22	22	22	22
3554911|F|0-20:G>A-20:G>A	11	11	11	11	11	11	11	11	11	11	11	11	11	11	11	11	11	11	11	11	11	11	11	11	11	11	11	11	11	11	11	11	11	11	11	11	11	11	22	22	22	22	22	22	22	22	22	22	22
3540406|F|0-55:T>A-55:T>A	22	22	22	22	22	22	22	22	22	22	22	22	22	22	22	22	22	22	22	22	22	22	22	22	22	22	11	11	11	11	11	11	11	11	11	11	11	11	22	22	22	22	22	22	22	22	22	22	22
4657709|F|0-32:A>G-32:A>G	11	11	11	11	11	11	11	11	11	11	11	11	11	11	11	11	11	11	11	11	22	12	22	22	22	22	11	11	11	11	11	11	11	11	11	11	11	11	11	11	11	11	11	11	11	11	11	11	11
5934122|F|0-60:A>C-60:A>C	22	22	22	22	22	22	22	22	22	22	22	22	22	22	22	11	11	11	11	11	11	11	11	11	11	11	11	11	11	11	11	11	11	11	11	11	11	11	22	22	22	22	22	22	22	22	22	22	22
5939380|F|0-32:C>T-32:C>T	22	22	22	22	22	22	22	22	22	22	22	22	22	22	22	11	11	11	11	11	11	11	11	11	11	22	11	11	11	11	11	11	11	11	11	22	22	22	11	11	11	11	11	11	11	11	11	11	11
3564255|F|0-45:G>A-45:G>A	11	11	11	11	11	11	11	11	11	11	11	11	11	11	11	11	11	11	11	11	11	11	11	11	11	11	11	11	11	11	11	11	11	11	11	11	11	11	11	11	11	11	11	11	11	11	11	11	11
3566362|F|0-65:G>A-65:G>A	22	22	22	22	22	22	22	22	22	22	22	22	22	22	22	22	22	22	22	22	22	22	22	22	22	22	22	22	22	22	22	22	22	22	11	11	11	11	11	11	11	11	11	11	11	11	11	11	11
3565987|F|0-33:C>G-33:C>G	11	11	11	11	11	11	11	11	11	11	11	11	11	11	11	11	11	11	11	11	11	12	11	11	11	11	11	11	11	11	11	11	11	11	11	11	11	11	22	22	22	22	22	22	22	22	22	22	22
3537484|F|0-19:C>T-19:C>T	22	22	22	22	22	22	22	22	22	22	22	22	22	22	22	22	22	22	12	22	22	22	22	22	22	22	11	11	11	11	11	11	11	11	22	22	22	22	22	22	22	22	22	22	22	22	22	22	22
3563946|F|0-27:G>C-27:G>C	22	22	22	22	22	22	22	22	22	22	22	22	22	22	22	22	22	22	22	22	22	22	11	11	22	22	22	22	22	22	22	22	22	22	22	22	22	22	11	11	11	11	11	11	11	11	11	11	11
5915534|F|0-44:C>T-44:C>T	11	11	11	11	11	11	11	11	11	11	11	11	11	11	11	22	22	22	22	12	11	11	11	11	11	11	11	11	11	11	11	11	11	11	11	11	11	11	11	11	11	11	11	11	11	11	11	11	11
3552275|F|0-9:T>C-9:T>C	22	22	22	22	22	22	22	22	22	22	22	22	22	22	22	22	22	22	22	22	22	22	22	22	22	22	11	11	11	11	12	11	11	11	11	11	12	11	22	22	22	22	22	22	22	22	22	22	22
5939212|F|0-60:G>A-60:G>A	11	11	11	11	11	11	11	11	11	11	11	11	11	11	11	11	11	11	11	11	11	11	11	11	11	11	11	11	11	11	11	11	11	11	11	11	11	11	22	22	22	22	22	22	22	22	22	22	22
5251888|F|0-16:G>A-16:G>A	22	22	22	22	22	22	22	22	22	22	22	22	22	22	22	11	11	11	11	11	11	11	22	22	22	22	22	22	22	22	22	22	22	22	22	22	22	22	22	22	22	22	22	22	22	22	22	22	22
8053646|F|0-16:G>A-16:G>A	11	11	11	11	11	11	11	11	11	11	11	11	11	11	11	11	11	11	11	11	22	11	22	22	12	11	11	11	11	11	11	11	11	11	11	22	22	22	11	11	11	11	11	11	11	11	11	11	11
3557621|F|0-28:C>T-28:C>T	22	22	22	22	22	22	22	22	22	22	22	22	22	22	11	11	11	11	11	11	22	11	22	22	12	11	11	11	11	11	11	11	11	11	11	11	11	11	22	22	22	22	22	22	22	22	22	22	22
3549007|F|0-21:G>A-21:G>A	11	11	11	11	11	11	11	11	11	11	11	11	11	11	11	22	22	22	22	22	22	22	22	22	22	22	22	22	22	22	22	22	22	22	22	11	11	11	11	11	11	11	11	11	11	11	11	11	11
3566545|F|0-11:G>A-11:G>A	22	22	22	22	22	22	22	22	22	22	22	22	22	22	22	22	22	22	22	12	22	22	22	22	22	22	11	11	11	11	11	11	11	11	12	11	11	11	11	11	11	11	11	11	11	11	11	11	11
4657612|F|0-7:T>C-7:T>C	22	22	22	22	22	22	22	22	22	22	22	22	22	22	22	22	22	22	22	12	22	22	22	22	22	22	11	11	11	11	11	11	11	22	11	22	22	22	11	11	11	11	11	11	11	11	11	11	11
5926309|F|0-12:C>T-12:C>T	11	11	11	11	11	11	11	11	11	11	11	11	11	11	22	22	22	22	22	22	22	22	22	22	22	22	11	11	11	11	11	11	12	11	11	22	22	22	11	11	11	11	11	11	11	11	11	11	11
3546506|F|0-55:A>G-55:A>G	11	11	11	11	11	11	11	11	11	11	11	11	11	11	22	22	22	22	22	12	22	22	22	22	22	22	11	11	11	11	11	11	12	11	11	22	22	22	11	11	11	11	11	11	11	11	11	11	11
4662533|F|0-67:C>T-67:C>T	22	22	22	22	22	22	22	22	22	22	22	22	22	22	22	22	22	22	22	22	22	22	22	22	22	11	11	11	11	11	11	11	11	11	11	11	11	11	22	22	22	22	22	22	22	22	22	22	22
3554351|F|0-39:A>G-39:A>G	11	11	11	11	11	11	11	11	11	11	11	11	11	11	11	22	22	22	22	22	22	22	22	22	22	22	22	22	22	22	22	22	22	22	22	22	12	22	22	22	22	22	22	22	22	22	22	22	22
3566125|F|0-48:C>T-48:C>T	11	11	11	11	11	11	11	11	11	11	11	11	11	11	11	22	22	22	22	11	11	22	11	11	11	22	11	11	11	11	11	11	11	11	11	11	11	11	22	22	22	22	22	22	22	22	22	22	22
3565843|F|0-47:C>G-47:C>G	11	11	11	11	11	11	11	11	11	11	11	11	11	11	11	11	11	11	11	12	22	22	22	22	22	11	22	22	22	22	22	22	22	22	22	22	22	22	22	22	22	22	22	22	22	22	22	22	22
3554276|F|0-6:A>G-6:A>G	11	11	11	11	11	11	11	11	11	11	11	11	11	11	11	22	22	22	22	22	11	22	11	11	11	22	11	11	11	11	11	11	11	11	11	11	11	11	11	11	11	11	11	11	11	11	11	11	11
8056273|F|0-10:A>G-10:A>G	22	22	22	22	22	22	22	22	22	22	22	22	22	22	22	22	22	22	22	22	22	22	22	22	22	22	22	22	22	22	22	22	22	22	22	22	22	22	11	11	11	11	11	11	11	11	11	11	11
5936374|F|0-19:C>A-19:C>A	22	22	22	22	22	22	22	22	22	22	22	22	22	22	22	11	11	11	11	11	11	11	11	11	11	11	11	11	11	11	11	11	11	11	11	11	11	11	22	22	22	22	22	22	22	22	22	22	22
4661878|F|0-30:G>A-30:G>A	22	22	22	22	22	22	22	22	22	22	22	22	22	22	22	11	11	11	11	22	11	22	11	11	22	22	11	11	11	11	11	11	11	22	11	11	11	11	22	22	22	22	22	22	22	22	22	22	22
5959436|F|0-34:T>C-34:T>C	11	11	11	11	11	11	11	11	11	11	11	11	11	11	11	22	22	22	22	22	22	22	22	22	22	22	11	11	11	11	11	11	11	22	11	11	11	11	22	22	22	22	22	22	22	22	22	22	22
3554770|F|0-45:C>G-45:C>G	22	22	22	22	22	22	22	22	22	22	22	22	22	22	22	22	22	22	22	11	22	11	22	22	11	22	22	22	22	22	22	22	22	22	22	22	22	22	11	11	11	11	11	11	11	11	11	11	11
3559839|F|0-32:C>G-32:C>G	11	11	11	11	11	11	11	11	11	11	11	11	11	11	11	11	11	11	11	11	11	11	11	11	11	11	22	22	22	22	22	22	22	11	11	11	11	11	22	22	22	22	22	22	22	22	22	22	22
3551741|F|0-11:C>T-11:C>T	22	22	22	22	22	22	22	22	22	22	22	22	22	22	22	22	22	22	22	12	11	22	11	11	11	11	22	22	22	22	22	22	22	22	22	11	11	11	11	11	11	11	11	11	11	11	11	11	11
4659231|F|0-15:A>T-15:A>T	22	22	22	22	22	22	22	22	22	22	22	22	22	22	22	11	11	11	11	11	11	11	11	11	11	11	22	22	22	22	22	22	12	11	22	22	22	22	11	11	11	11	11	11	11	11	11	11	11
3562642|F|0-33:C>G-33:C>G	11	11	11	11	11	11	11	11	11	11	11	11	11	11	11	11	11	11	11	11	11	11	11	11	11	11	11	11	11	11	11	11	11	11	12	22	22	22	22	22	22	22	22	22	22	22	22	22	22
3554805|F|0-17:G>A-17:G>A	11	11	11	11	11	11	11	11	11	11	11	11	11	11	11	11	11	11	11	11	11	11	11	11	11	11	11	11	11	11	11	11	11	11	11	11	11	11	11	11	11	11	11	11	11	11	11	11	11
3554485|F|0-21:G>A-21:G>A	11	11	11	11	11	11	11	11	11	11	11	11	11	11	11	12	11	11	11	11	22	22	22	22	12	22	11	11	11	11	11	11	11	11	12	22	22	22	22	22	22	22	22	22	22	22	22	22	22
3550144|F|0-21:T>C-21:T>C	22	22	22	22	22	22	22	22	22	22	22	22	22	22	22	22	22	22	22	22	22	22	22	22	22	22	22	22	22	22	12	22	22	22	22	22	22	22	11	11	11	11	11	11	11	11	11	11	11
3566061|F|0-18:A>C-18:A>C	22	22	22	22	22	22	22	22	22	22	22	22	22	22	22	11	11	11	11	12	22	11	22	22	22	11	22	22	22	22	22	22	22	22	22	22	22	22	11	11	11	11	11	11	11	11	11	11	11
3564273|F|0-7:A>T-7:A>T	22	22	22	22	22	22	22	22	22	22	22	22	22	22	22	11	11	11	11	11	11	11	11	11	11	11	22	22	22	22	22	12	22	11	22	11	11	11	11	11	11	11	11	11	11	11	11	11	11
3561850|F|0-64:C>G-64:C>G	11	11	11	11	11	11	11	11	11	11	11	11	11	11	11	11	11	11	11	11	11	11	11	11	11	22	11	11	11	11	11	11	11	11	11	11	11	11	11	11	11	11	11	11	11	11	11	11	11
4661457|F|0-12:T>C-12:T>C	11	11	11	11	11	11	11	11	11	11	11	11	11	11	22	11	11	11	11	11	11	11	11	11	11	11	11	11	11	11	11	12	11	11	11	11	11	11	11	11	11	11	11	11	11	11	11	11	11
3555578|F|0-37:C>T-37:C>T	11	11	11	11	11	11	11	11	11	11	11	11	11	11	11	22	22	22	22	22	11	11	11	11	11	22	22	22	22	22	22	22	12	22	22	22	22	22	11	11	11	11	11	11	11	11	11	11	11
19209385|F|0-9:A>C-9:A>C	22	22	22	22	22	22	22	22	22	22	22	22	22	22	22	22	22	22	22	22	22	22	22	22	22	11	22	22	22	22	12	22	12	22	22	22	22	22	22	22	22	22	22	22	22	22	22	22	22
4661075|F|0-19:C>T-19:C>T	11	11	11	11	11	11	11	11	11	11	11	11	11	11	11	11	11	11	11	11	11	11	11	11	11	11	11	11	11	11	11	11	11	11	11	11	11	11	11	11	11	11	11	11	11	11	11	11	11
3553261|F|0-21:C>T-21:C>T	22	22	22	22	22	22	22	22	22	22	22	22	22	22	22	22	22	22	22	22	22	22	22	22	22	22	22	22	22	22	22	22	22	22	22	22	22	22	22	22	22	22	22	22	22	22	22	22	22
5251811|F|0-8:C>A-8:C>A	22	22	22	22	22	22	22	22	22	22	22	22	22	22	22	22	22	22	22	12	22	22	22	22	22	22	22	22	22	22	22	22	22	22	22	22	22	22	22	22	22	22	22	22	22	22	22	22	22
3547628|F|0-46:G>C-46:G>C	11	11	11	11	11	11	11	11	11	11	11	11	11	11	11	11	11	11	11	11	11	11	11	11	11	11	11	11	11	11	11	11	11	11	11	11	11	11	11	11	11	11	11	11	11	11	11	11	11
3563704|F|0-11:A>G-11:A>G	11	11	11	11	11	11	11	11	11	11	11	11	11	11	22	11	11	11	11	11	11	11	11	11	11	11	11	11	11	11	11	11	11	11	11	11	11	11	11	11	11	11	11	11	11	11	11	11	11
5953690|F|0-12:T>C-12:T>C	11	11	11	11	11	11	11	11	11	11	11	11	11	11	11	11	11	11	11	11	11	11	11	11	11	11	11	11	11	11	11	12	11	11	11	11	11	11	11	11	11	11	11	11	11	11	11	11	11
5932726|F|0-14:C>T-14:C>T	11	11	11	11	11	11	11	11	11	11	12	11	12	11	11	11	11	11	11	11	11	11	11	11	11	11	11	11	11	11	11	11	11	11	11	11	11	11	11	11	11	11	11	11	11	11	11	11	11
3558639|F|0-63:G>A-63:G>A	11	11	11	11	11	11	11	11	11	11	11	11	11	11	11	11	11	11	11	11	11	11	11	11	11	11	11	11	11	11	11	11	11	11	11	11	11	11	11	11	11	11	11	11	11	11	11	11	11
5943970|F|0-26:C>T-26:C>T	11	11	11	11	11	11	11	11	11	11	11	11	11	11	11	11	11	11	11	11	11	11	11	11	11	11	11	11	11	11	11	11	11	11	11	11	11	11	11	11	11	11	11	11	11	11	11	11	11
3560976|F|0-10:G>A-10:G>A	11	11	11	11	11	11	11	11	11	11	11	11	11	11	11	12	11	12	12	11	11	11	11	11	11	11	11	11	11	11	11	11	11	11	11	11	11	11	11	11	11	11	11	11	11	11	11	11	11
5957648|F|0-32:T>C-32:T>C	22	22	22	22	22	22	22	22	22	22	22	22	22	22	22	22	22	22	22	22	22	22	22	22	22	22	22	22	22	22	22	22	22	22	22	22	22	22	22	22	22	22	22	22	22	22	22	22	22
5963175|F|0-44:A>T-44:A>T	22	22	22	22	22	22	22	22	22	22	22	22	22	22	22	22	22	22	22	22	12	12	12	12	22	22	22	22	22	22	22	22	22	22	22	22	22	22	22	22	22	22	22	22	22	22	22	22	22
19223370|F|0-23:G>A-23:G>A	11	11	11	11	11	11	11	11	11	11	11	11	11	11	11	11	11	11	11	11	11	11	11	11	11	11	11	11	11	11	11	11	11	11	11	12	12	12	11	11	11	11	11	11	11	11	11	11	11
3563754|F|0-38:T>C-38:T>C	22	22	22	22	22	22	22	22	22	22	22	22	22	22	22	11	11	11	11	11	22	12	22	22	12	11	22	22	22	22	12	22	12	22	22	22	22	22	11	11	11	11	11	11	11	11	11	11	11
3554818|F|0-15:G>A-15:G>A	22	22	22	22	22	22	22	22	22	22	22	22	22	22	22	22	22	22	22	22	22	11	22	22	22	22	22	22	22	22	22	12	22	22	22	22	22	22	11	11	11	11	11	11	11	11	11	11	11
3558177|F|0-17:G>A-17:G>A	22	22	22	22	22	22	22	22	22	22	22	22	22	22	11	11	11	11	11	11	22	11	22	22	12	11	11	11	11	11	11	11	11	11	11	11	11	11	22	22	22	22	22	22	22	22	22	22	22
3538762|F|0-9:T>G-9:T>G	22	22	22	22	22	22	22	22	22	22	22	22	22	22	22	11	11	11	11	11	22	11	22	22	22	22	11	11	11	11	11	11	11	22	11	22	22	22	11	11	11	11	11	11	11	11	11	11	11
3555212|F|0-57:T>C-57:T>C	11	11	11	11	11	11	11	11	11	11	11	11	11	11	11	11	11	11	11	11	11	11	22	22	11	22	22	22	22	22	22	22	22	22	22	22	22	22	22	22	22	22	22	22	22	22	22	22	22
4663605|F|0-57:G>T-57:G>T	11	11	11	11	11	11	11	11	11	11	11	11	11	11	11	22	22	22	22	22	22	22	22	22	22	22	22	22	22	22	22	22	22	22	22	22	22	22	22	22	22	22	22	22	22	22	22	22	22
3563999|F|0-14:T>C-14:T>C	11	11	11	11	11	11	11	11	11	11	11	11	11	11	11	22	22	22	22	22	22	22	22	22	22	22	22	22	22	22	12	22	22	22	22	22	22	22	11	11	11	11	11	11	11	11	11	11	11
4662096|F|0-37:T>A-37:T>A	22	22	22	22	22	22	22	22	22	22	22	22	22	22	22	22	22	22	22	22	22	22	22	22	22	22	22	22	22	22	22	22	22	22	22	22	22	22	11	11	11	11	11	11	11	11	11	11	11
3545417|F|0-28:C>A-28:C>A	22	22	22	22	22	22	22	22	22	22	22	22	22	22	22	22	22	22	22	22	22	22	22	22	22	22	22	22	22	22	22	22	22	22	22	22	22	22	11	11	11	11	11	11	11	11	11	11	11
3536311|F|0-23:C>T-23:C>T	22	22	22	22	22	22	22	22	22	22	22	22	22	22	22	11	11	11	11	12	11	11	11	11	11	22	11	11	11	11	11	11	11	11	11	11	11	11	22	22	22	22	22	22	22	22	22	22	22
3544901|F|0-10:A>G-10:A>G	11	11	11	11	11	11	11	11	11	11	11	11	11	11	11	22	22	22	22	22	11	22	11	11	11	11	11	11	11	11	11	11	11	11	12	11	11	11	22	22	22	22	22	22	22	22	22	22	22
3564021|F|0-54:C>T-54:C>T	11	11	11	11	11	11	11	11	11	11	11	11	11	11	11	11	11	11	11	11	11	11	11	11	11	22	11	11	11	11	11	11	11	11	11	11	11	11	11	11	11	11	11	11	11	11	11	11	11
4658707|F|0-62:A>C-62:A>C	11	11	11	11	11	11	11	11	11	11	11	11	11	11	11	22	22	22	22	11	11	22	22	22	11	22	22	22	22	22	22	12	22	22	22	22	22	22	22	22	22	22	22	22	22	22	22	22	22
3559727|F|0-10:G>A-10:G>A	11	11	11	11	11	11	11	11	11	11	11	11	11	11	11	11	11	11	11	11	11	11	22	22	11	11	11	11	11	11	11	11	11	11	11	11	11	11	22	22	22	22	22	22	22	22	22	22	22
5936245|F|0-31:C>T-31:C>T	11	11	11	11	11	11	11	11	11	11	11	11	11	11	11	11	11	11	11	11	11	11	11	11	11	11	11	11	11	11	11	11	11	11	11	11	11	11	22	22	22	22	22	22	22	22	22	22	22
3550384|F|0-17:C>T-17:C>T	22	22	22	22	22	22	22	22	22	22	22	22	22	22	22	11	11	11	11	22	11	22	11	11	12	22	22	22	22	22	22	22	22	22	22	22	22	22	11	11	11	11	11	11	11	11	11	11	11
8054974|F|0-49:T>G-49:T>G	22	22	22	22	22	22	22	22	22	22	22	22	22	22	22	11	11	11	11	11	11	11	11	11	11	11	22	22	22	22	22	22	22	22	22	11	11	11	22	22	22	22	22	22	22	22	22	22	22
3564940|F|0-66:G>T-66:G>T	22	22	22	22	22	22	22	22	22	22	22	22	22	22	22	22	22	22	22	22	22	22	22	22	22	22	22	22	22	22	22	22	22	22	22	11	11	11	11	11	11	11	11	11	11	11	11	11	11
3554957|F|0-28:C>T-28:C>T	11	11	11	11	11	11	11	11	11	11	11	11	11	11	11	22	22	22	22	12	11	22	22	22	12	22	22	22	22	22	22	22	22	22	22	22	22	22	22	22	22	22	22	22	22	22	22	22	22
5251786|F|0-21:A>G-21:A>G	11	11	11	11	11	11	11	11	11	11	11	11	11	11	22	11	11	11	11	11	11	11	11	11	11	11	22	22	22	22	22	22	22	22	22	11	11	11	11	11	11	11	11	11	11	11	11	11	11
5946781|F|0-49:C>A-49:C>A	22	22	22	22	22	22	22	22	22	22	22	22	22	22	22	22	22	22	22	22	22	22	22	22	22	11	11	11	11	11	11	11	11	11	11	11	11	11	11	11	11	11	11	11	11	11	11	11	11
3548392|F|0-31:G>A-31:G>A	22	22	22	22	22	22	22	22	22	22	22	22	22	22	22	22	22	22	22	22	22	22	22	22	22	22	22	22	22	22	22	22	22	22	22	22	22	22	11	11	11	11	11	11	11	11	11	11	11
3564422|F|0-29:G>C-29:G>C	11	11	11	11	11	11	11	11	11	11	11	11	11	11	11	11	11	11	11	11	11	22	11	11	11	11	11	11	11	11	11	11	11	11	11	11	11	11	22	22	22	22	22	22	22	22	22	22	22
3555779|F|0-48:A>T-48:A>T	11	11	11	11	11	11	11	11	11	11	11	11	11	11	11	11	11	11	11	11	11	12	22	22	12	11	11	11	11	11	11	11	11	11	11	11	11	11	22	22	22	22	22	22	22	22	22	22	22
4655535|F|0-10:C>A-10:C>A	22	22	22	22	22	22	22	22	22	22	22	22	22	22	22	22	22	22	22	22	22	22	22	22	22	22	22	22	22	22	22	22	22	22	22	22	22	22	11	11	11	11	11	11	11	11	11	11	11
3553921|F|0-9:G>T-9:G>T	11	11	11	11	11	11	11	11	11	11	11	11	11	11	22	22	22	22	22	22	22	11	22	22	22	22	11	11	11	11	11	11	11	22	11	22	22	22	22	22	22	22	22	22	22	22	22	22	22
5252089|F|0-8:C>T-8:C>T	11	11	11	11	11	11	11	11	11	11	11	11	11	11	11	11	11	11	11	11	11	11	11	11	11	11	11	11	11	11	11	11	11	11	12	22	22	22	11	11	11	11	11	11	11	11	11	11	11
3537007|F|0-10:G>C-10:G>C	11	11	11	11	11	11	11	11	11	11	11	11	11	11	11	11	11	11	11	22	22	11	22	22	22	22	22	22	22	22	22	22	22	22	22	22	12	22	11	11	11	11	11	11	11	11	11	11	11
3546973|F|0-6:A>G-6:A>G	22	22	22	22	22	22	22	22	22	22	22	22	22	22	11	11	11	11	11	22	11	12	11	11	22	22	11	11	11	11	11	11	11	11	11	11	11	11	11	11	11	11	11	11	11	11	11	11	11
4663360|F|0-44:G>A-44:G>A	22	22	22	22	22	22	22	22	22	22	22	22	22	22	22	22	22	22	22	22	22	22	22	22	22	22	11	11	11	11	12	11	11	11	12	22	22	22	22	22	22	22	22	22	22	22	22	22	22
3563177|F|0-62:T>G-62:T>G	11	11	11	11	11	11	11	11	11	11	11	11	11	11	11	11	11	11	11	22	11	11	11	11	11	11	11	11	11	11	11	11	11	11	11	11	11	11	11	11	11	11	11	11	11	11	11	11	11
3560082|F|0-57:T>C-57:T>C	22	22	22	22	22	22	22	22	22	22	22	22	22	22	22	22	22	22	22	22	22	22	22	22	22	22	22	22	22	22	22	22	22	22	12	11	11	11	22	22	22	22	22	22	22	22	22	22	22
3563197|F|0-25:A>G-25:A>G	11	11	11	11	11	11	11	11	11	11	11	11	11	11	11	22	22	22	22	22	22	22	22	22	22	22	11	11	11	11	11	11	11	11	11	11	11	11	22	22	22	22	22	22	22	22	22	22	22
3565862|F|0-24:G>A-24:G>A	22	22	22	22	22	22	22	22	22	22	22	22	22	22	22	22	22	22	22	22	22	11	22	22	22	11	22	22	22	22	22	22	22	22	22	22	22	22	11	11	11	11	11	11	11	11	11	11	11
8174907|F|0-12:C>T-12:C>T	22	22	22	22	22	22	22	22	22	22	22	22	22	22	22	22	22	22	22	12	11	22	11	11	11	11	22	22	22	22	22	22	12	22	22	11	11	11	22	22	22	22	22	22	22	22	22	22	22
4659854|F|0-12:C>T-12:C>T	11	11	11	11	11	11	11	11	11	11	11	11	11	11	11	22	22	22	22	22	22	22	22	22	22	22	11	11	11	11	11	11	11	11	11	11	11	11	11	11	11	11	11	11	11	11	11	11	11
4660145|F|0-55:C>T-55:C>T	11	11	11	11	11	11	11	11	11	11	11	11	11	11	11	22	22	22	22	11	11	11	11	11	11	11	11	11	11	11	11	11	11	12	11	11	11	11	11	11	11	11	11	11	11	11	11	11	11
3555615|F|0-54:A>G-54:A>G	22	22	22	22	22	22	22	22	22	22	22	22	22	22	22	22	22	22	22	22	22	22	22	22	22	22	22	22	22	22	22	22	22	11	22	11	11	11	11	11	11	11	11	11	11	11	11	11	11
3561116|F|0-5:T>A-5:T>A	11	11	11	11	11	11	11	11	11	11	11	11	11	11	11	11	11	11	11	11	11	11	11	11	11	22	11	11	11	11	11	11	11	11	11	11	11	11	22	22	22	22	22	22	22	22	22	22	22
3555281|F|0-33:T>C-33:T>C	11	11	11	11	11	11	11	11	11	11	11	11	11	11	11	11	11	11	11	11	11	11	11	11	11	22	11	11	11	11	11	11	11	11	11	11	11	11	11	11	11	11	11	11	11	11	11	11	11
3554841|F|0-32:G>A-32:G>A	11	11	11	11	11	11	11	11	11	11	11	11	11	11	11	11	11	11	11	11	11	11	11	11	11	11	11	11	11	11	11	11	11	11	11	11	11	11	22	22	22	22	12	22	22	22	22	22	22
4662289|F|0-59:G>A-59:G>A	22	22	22	22	22	22	22	22	22	22	22	22	22	22	22	22	22	22	22	22	22	22	22	22	22	22	22	22	22	22	22	22	22	22	22	22	22	22	22	22	22	22	22	22	22	22	22	22	22
3560258|F|0-8:T>G-8:T>G	22	22	22	22	22	22	22	22	22	22	12	22	11	22	22	11	11	11	11	11	11	11	11	11	11	11	11	11	11	11	11	11	11	11	11	11	11	11	11	11	11	11	11	11	11	11	11	11	11
5930533|F|0-6:G>C-6:G>C	11	11	11	11	11	11	11	11	11	11	11	11	11	11	11	22	22	22	22	11	11	11	11	11	11	11	11	11	11	11	11	11	11	22	11	11	11	11	22	22	22	22	22	22	22	22	22	22	22
3557889|F|0-27:A>G-27:A>G	11	11	11	11	11	11	11	11	11	11	11	11	11	11	11	11	11	11	11	11	11	22	11	11	11	22	11	11	11	11	11	11	11	11	11	11	11	11	11	11	11	11	11	11	11	11	11	11	11
5950976|F|0-7:C>T-7:C>T	22	22	22	22	22	22	22	22	22	22	22	22	22	22	22	11	11	11	11	11	11	22	11	11	11	11	11	11	11	11	11	12	11	22	11	22	22	22	22	22	22	22	22	22	22	22	22	22	22
5930650|F|0-13:A>G-13:A>G	22	22	22	22	22	22	22	22	22	22	22	22	22	22	22	22	22	22	22	22	22	22	22	22	22	11	11	11	11	11	11	12	12	11	11	11	11	11	22	22	22	22	22	22	22	22	22	22	22
3567032|F|0-31:A>C-31:A>C	11	11	11	11	11	11	11	11	11	11	11	11	11	11	11	22	22	22	12	12	22	11	22	22	11	11	11	11	11	11	11	12	11	22	11	11	11	11	11	11	11	11	11	11	11	11	11	11	11
3555732|F|0-68:G>A-68:G>A	11	11	11	11	11	11	11	11	11	11	11	11	11	11	11	11	11	11	11	11	11	11	11	11	11	22	11	11	11	11	11	11	11	11	11	11	11	11	11	11	11	11	11	11	11	11	11	11	11
4655110|F|0-12:A>G-12:A>G	22	22	22	22	22	22	22	22	22	22	22	22	22	22	11	11	11	11	11	11	11	11	11	11	11	11	11	11	11	11	11	11	11	11	11	22	22	22	11	11	11	11	11	11	11	11	11	11	11
3563922|F|0-37:A>G-37:A>G	11	11	11	11	11	11	11	11	11	11	11	11	11	11	11	22	22	22	22	12	22	22	22	22	22	11	11	11	11	11	11	11	11	11	12	11	11	11	11	11	11	11	11	11	11	11	11	11	11
5938732|F|0-49:T>C-49:T>C	11	11	11	11	11	11	11	11	11	11	11	11	11	11	11	11	11	11	11	22	22	11	11	11	12	11	11	11	11	11	11	11	11	11	11	11	11	11	11	11	11	11	11	11	11	11	11	11	11
3561053|F|0-33:G>T-33:G>T	11	11	11	11	11	11	11	11	11	11	11	11	11	11	11	22	22	22	22	11	11	22	11	11	11	11	11	11	11	11	11	11	11	11	11	11	11	11	11	11	11	11	11	11	11	11	11	11	11
4661979|F|0-21:A>C-21:A>C	11	11	11	11	11	11	11	11	11	11	11	11	11	11	11	11	11	11	11	11	11	11	11	11	11	11	11	11	11	11	11	11	11	22	11	11	11	11	11	11	11	11	11	11	11	11	11	11	11
3556818|F|0-24:C>G-24:C>G	11	11	11	11	11	11	11	11	11	11	11	11	11	11	11	11	11	11	11	11	22	11	22	22	22	11	11	11	11	11	11	11	11	11	11	11	11	11	11	11	11	11	11	11	11	11	11	11	11
5959920|F|0-45:C>T-45:C>T	11	11	11	11	11	11	11	11	11	11	11	11	11	11	11	11	11	11	11	11	11	11	11	11	11	11	11	11	11	11	11	11	12	11	11	11	11	11	11	11	11	11	11	11	11	11	11	11	11
4659341|F|0-46:A>C-46:A>C	11	11	11	11	11	11	11	11	11	11	11	11	11	11	11	11	11	11	11	12	11	11	11	11	11	22	11	11	11	11	11	11	11	11	11	11	11	11	11	11	11	11	11	11	11	11	11	11	11
5961386|F|0-37:G>A-37:G>A	11	11	11	11	11	11	11	11	11	11	11	11	11	11	11	11	11	11	11	11	11	11	11	11	11	11	11	11	11	11	11	11	11	11	11	11	11	11	11	11	11	11	11	11	11	11	11	11	11
19231419|F|0-15:G>A-15:G>A	11	11	11	11	11	11	11	11	11	11	11	11	11	11	11	11	11	11	11	11	11	11	11	11	11	11	11	11	11	11	11	11	11	11	11	11	11	11	11	11	11	11	11	11	11	11	11	11	11
3556671|F|0-19:G>A-19:G>A	11	11	11	11	11	11	11	11	11	11	11	11	11	11	11	11	11	11	11	11	11	11	11	11	11	11	11	11	11	11	11	11	11	11	11	11	11	11	11	11	11	11	11	11	11	11	11	11	11
4661075|F|0-16:G>A-16:G>A	11	11	11	11	11	11	11	11	11	11	11	11	11	11	11	11	11	11	11	11	11	11	11	11	11	11	11	11	11	11	11	11	11	11	11	11	11	11	11	11	11	11	11	11	11	11	11	11	11
3546891|F|0-22:C>T-22:C>T	22	22	22	22	22	22	22	22	22	22	22	22	22	22	22	11	11	11	11	22	22	22	22	22	22	22	11	11	11	11	11	11	11	11	11	11	11	11	22	22	22	22	22	22	22	22	22	22	22
5943918|F|0-23:C>A-23:C>A	22	22	22	22	22	22	22	22	22	22	22	22	22	22	22	11	11	11	11	11	22	11	22	22	22	22	11	11	11	11	11	11	11	11	11	11	11	11	11	11	11	11	11	11	11	11	11	11	11
3542544|F|0-39:A>G-39:A>G	11	11	11	11	11	11	11	11	11	11	11	11	11	11	11	22	22	22	22	12	11	22	11	11	11	11	22	22	22	22	12	22	22	22	22	22	22	22	22	22	22	22	22	22	22	22	22	22	22
3565558|F|0-37:C>G-37:C>G	22	22	22	22	22	22	22	22	22	22	22	22	22	22	22	22	22	22	22	22	22	11	22	22	22	11	22	22	22	22	22	22	22	22	22	11	11	11	22	22	22	22	22	22	22	22	22	22	22
3564570|F|0-63:G>T-63:G>T	22	22	22	22	22	22	22	22	22	22	22	22	22	22	22	22	22	22	22	22	22	22	22	22	22	22	11	11	11	11	11	11	11	22	22	22	22	22	11	11	11	11	11	11	11	11	11	11	11
3553807|F|0-30:C>T-30:C>T	22	22	22	22	22	22	22	22	22	22	22	22	22	22	22	22	22	22	22	11	11	22	11	11	11	11	11	11	11	11	11	11	11	11	11	11	11	11	11	11	11	11	11	11	11	11	11	11	11
3565854|F|0-41:A>T-41:A>T	11	11	11	11	11	11	11	11	11	11	11	11	11	11	11	22	22	22	22	12	22	22	22	22	22	22	22	22	22	22	22	22	22	22	22	22	22	22	22	22	22	22	22	22	22	22	22	22	22
3542654|F|0-32:A>T-32:A>T	11	11	11	11	11	11	11	11	11	11	11	11	11	11	11	22	22	22	22	12	22	22	22	22	22	22	11	11	11	11	11	11	11	11	11	11	11	11	22	22	22	22	22	22	22	22	22	22	22
3563239|F|0-44:G>C-44:G>C	11	11	11	11	11	11	11	11	11	11	12	11	12	11	11	22	22	22	22	22	22	22	22	22	22	11	22	22	22	22	22	22	22	22	22	22	22	22	11	11	11	11	11	11	11	11	11	11	11
3554906|F|0-11:G>A-11:G>A	22	22	22	22	22	22	22	22	22	22	22	22	22	22	22	11	11	11	11	22	22	11	11	11	12	11	22	22	22	22	22	22	12	22	22	22	22	22	11	11	11	11	11	11	11	11	11	11	11
3563291|F|0-12:A>T-12:A>T	22	22	22	22	22	22	22	22	22	22	22	22	22	22	22	22	22	22	22	22	22	22	22	22	22	11	11	11	11	11	11	11	11	11	11	11	11	11	22	22	22	22	22	22	22	22	22	22	22
5956854|F|0-31:T>G-31:T>G	11	11	11	11	11	11	11	11	11	11	11	11	11	11	22	22	22	22	22	11	22	22	22	22	11	22	22	22	22	22	22	22	12	22	22	11	11	11	22	22	22	22	22	22	22	22	22	22	22
3553940|F|0-42:C>G-42:C>G	11	11	11	11	11	11	11	11	11	11	11	11	11	11	22	22	22	22	22	11	11	22	11	11	11	11	22	22	22	22	22	22	22	11	22	22	22	22	22	22	22	22	22	22	22	22	22	22	22
5947253|F|0-25:G>A-25:G>A	22	22	22	22	22	22	22	22	22	22	22	22	22	22	22	22	22	22	22	22	22	22	22	22	22	22	22	22	22	22	22	22	22	22	22	11	11	11	22	22	22	22	22	22	22	22	22	22	22
4663378|F|0-25:A>G-25:A>G	11	11	11	11	11	11	11	11	11	11	11	11	11	11	11	22	22	22	22	22	22	11	22	22	22	22	11	11	11	11	12	11	11	11	11	11	11	11	11	11	11	11	11	11	11	11	11	11	11
3557287|F|0-55:C>T-55:C>T	22	22	22	22	22	22	22	22	22	22	22	22	22	22	22	11	11	11	11	22	22	11	22	22	22	11	22	22	22	22	22	22	22	22	22	22	22	22	22	22	22	22	22	22	22	22	22	22	22
3536664|F|0-12:A>G-12:A>G	22	22	22	22	22	22	22	22	22	22	22	22	22	22	22	22	22	22	22	11	11	22	11	11	11	11	11	11	11	11	11	11	11	11	11	11	12	11	11	11	11	11	11	11	11	11	11	11	11
3555246|F|0-22:C>G-22:C>G	22	22	22	22	22	22	22	22	22	22	22	22	22	22	22	11	11	11	11	12	22	12	22	22	22	11	11	11	11	11	11	11	11	11	11	11	11	11	22	22	22	22	22	22	22	22	22	22	22
3546637|F|0-43:A>T-43:A>T	11	11	11	11	11	11	11	11	11	11	11	11	11	11	11	11	11	11	11	12	11	11	22	22	11	22	11	11	11	11	11	11	12	11	11	11	11	11	11	11	11	11	11	11	11	11	11	11	11
4663377|F|0-48:G>A-48:G>A	11	11	11	11	11	11	11	11	11	11	11	11	11	11	11	22	22	22	22	11	11	11	11	11	11	22	22	22	22	22	22	12	22	22	22	22	22	22	22	22	22	22	22	22	22	22	22	22	22
4663279|F|0-10:A>G-10:A>G	22	22	22	22	22	22	22	11	22	22	12	22	11	22	11	11	11	11	11	11	11	11	11	11	11	11	22	22	22	22	22	22	22	11	11	11	11	11	22	22	22	22	22	22	22	22	22	22	22
5925745|F|0-57:C>T-57:C>T	22	22	22	22	22	22	22	22	22	22	22	22	22	22	22	11	11	11	11	11	11	22	11	11	11	11	22	22	22	22	22	22	22	22	22	22	22	22	11	11	11	11	11	11	11	11	11	11	11
3553949|F|0-18:C>T-18:C>T	11	11	11	11	11	11	11	11	11	11	11	11	11	11	11	11	11	11	11	11	22	11	22	22	22	11	11	11	11	11	11	11	11	11	11	11	11	11	22	22	22	22	22	22	22	22	22	22	22
5938373|F|0-66:A>T-66:A>T	22	22	22	22	22	22	22	22	22	22	22	22	22	22	22	11	11	11	11	11	11	22	11	11	11	11	11	11	11	11	11	11	11	11	11	22	22	22	11	11	11	11	11	11	11	11	11	11	11
3545310|F|0-11:T>C-11:T>C	22	22	22	22	22	22	22	22	22	22	22	22	22	22	22	11	11	11	11	22	22	11	22	22	22	11	22	22	22	22	12	22	22	22	11	11	11	11	22	22	22	22	22	22	22	22	22	22	22
5962006|F|0-36:A>G-36:A>G	11	11	11	11	11	11	11	11	11	11	11	11	11	11	11	22	22	22	22	22	22	12	22	22	22	22	22	22	22	22	22	22	22	22	22	22	22	22	22	22	22	22	22	22	22	22	22	22	22
3563064|F|0-19:T>C-19:T>C	22	22	22	22	22	22	22	22	22	22	22	22	22	22	22	22	22	22	22	12	22	22	22	22	22	22	11	11	11	11	11	11	11	11	11	11	11	11	11	11	11	11	11	11	11	11	11	11	11
3545674|F|0-30:G>C-30:G>C	22	22	22	22	22	22	22	22	22	22	22	22	22	22	22	11	11	11	11	11	12	11	22	22	12	22	22	22	22	22	22	22	22	22	22	22	22	22	22	22	22	22	22	22	22	22	22	22	22
3565259|F|0-35:A>T-35:A>T	22	22	22	22	22	22	22	22	22	22	22	22	22	22	22	22	22	22	22	22	22	22	22	22	22	22	22	22	22	22	22	22	22	22	22	22	22	22	11	11	11	11	11	11	11	11	11	11	11
3554164|F|0-16:A>T-16:A>T	22	22	22	22	22	22	22	22	22	22	22	22	22	22	22	22	22	22	22	22	11	22	11	11	11	22	11	11	11	11	11	11	11	11	11	11	12	11	22	22	22	22	22	22	22	22	22	22	22
5955212|F|0-8:G>T-8:G>T	11	11	11	11	11	11	11	11	11	11	11	11	11	11	11	11	11	11	11	11	11	11	11	11	11	11	11	11	11	11	11	11	11	11	11	11	11	11	11	11	11	11	11	11	11	11	11	11	11
5947366|F|0-17:C>A-17:C>A	11	11	11	11	11	11	11	11	11	11	11	11	11	11	11	22	22	22	22	22	22	22	22	22	22	11	22	22	22	22	22	22	22	11	22	22	22	22	22	22	12	22	22	22	22	22	22	22	22
3538632|F|0-43:C>T-43:C>T	11	11	11	11	11	11	11	11	11	11	11	11	11	11	11	22	22	22	22	12	11	11	11	11	11	11	11	11	11	11	11	11	11	11	11	11	11	11	22	22	22	22	22	22	22	22	22	22	22
3539817|F|0-24:T>C-24:T>C	11	11	11	11	11	11	11	11	11	11	11	11	11	11	11	11	11	11	11	11	11	22	11	11	11	11	11	11	11	11	11	11	11	11	11	11	11	11	11	11	11	11	11	11	11	11	11	11	11
5925323|F|0-64:G>T-64:G>T	22	22	22	22	22	22	22	22	22	22	22	22	22	22	22	22	22	22	22	22	22	22	22	22	22	22	22	22	22	22	22	22	22	22	22	22	22	22	22	22	22	22	22	22	22	22	22	22	22
5953219|F|0-43:T>C-43:T>C	22	22	22	22	22	22	22	22	22	22	22	22	22	22	22	22	22	22	22	12	11	22	11	11	11	22	22	22	22	22	22	22	22	22	22	22	22	22	22	22	22	22	22	22	22	22	22	22	22
3540275|F|0-60:G>A-60:G>A	22	22	22	22	22	22	22	22	22	22	22	22	22	22	22	11	11	11	11	22	22	22	22	22	22	22	22	22	22	22	22	22	22	22	22	22	22	22	11	11	11	11	11	11	11	11	11	11	11
3566153|F|0-33:G>A-33:G>A	11	11	11	11	11	11	11	11	11	11	11	11	11	11	11	22	22	22	22	22	22	11	22	22	22	12	11	11	11	11	11	11	11	11	11	11	11	11	11	11	11	11	11	11	11	11	11	11	11
3564820|F|0-19:A>G-19:A>G	11	11	11	11	11	11	11	11	11	11	11	11	11	11	11	11	11	11	11	11	11	11	11	11	11	11	11	11	11	11	11	11	11	11	11	11	11	11	22	22	22	22	22	22	22	22	22	22	22
3555919|F|0-45:A>G-45:A>G	11	11	11	11	11	11	11	11	11	11	11	11	11	11	11	22	22	22	22	11	11	22	22	22	11	22	11	11	11	11	11	11	11	11	11	11	11	11	11	11	11	11	11	11	11	11	11	11	11
3548717|F|0-37:T>C-37:T>C	22	22	22	22	22	22	22	22	22	22	22	22	22	22	22	22	22	22	22	22	22	22	22	22	22	22	11	11	11	11	11	11	11	11	11	11	11	11	11	11	11	11	11	11	11	11	11	11	11
8055385|F|0-42:T>C-42:T>C	22	22	22	22	22	22	22	22	22	22	22	22	22	22	22	22	22	22	22	11	11	11	11	11	11	22	22	22	22	22	22	22	12	22	22	22	22	22	22	22	22	22	22	22	22	22	22	22	22
5914994|F|0-13:T>C-13:T>C	22	22	22	22	22	22	22	22	22	22	22	22	22	22	22	22	22	22	22	11	11	11	11	11	11	22	11	11	11	11	11	11	11	22	11	11	11	11	22	22	22	22	22	22	22	22	22	22	22
3557830|F|0-9:G>A-9:G>A	22	22	22	22	22	22	22	22	22	22	22	22	22	22	22	11	11	11	11	22	22	22	22	22	22	11	11	11	11	11	11	11	11	11	11	11	11	11	22	22	22	22	22	22	22	22	22	22	22
5944698|F|0-12:C>T-12:C>T	11	11	11	11	11	11	11	12	11	11	11	11	11	11	22	11	11	11	11	11	11	22	11	11	11	11	11	11	11	11	11	11	12	11	11	11	11	11	11	11	11	11	11	11	11	11	11	11	11
3565221|F|0-49:A>G-49:A>G	22	22	22	22	22	22	22	22	22	22	22	22	22	22	22	11	11	11	11	22	22	22	22	22	22	22	22	22	22	22	22	22	22	22	22	22	22	22	22	22	22	22	22	22	22	22	22	22	22
3566504|F|0-20:T>A-20:T>A	11	11	11	11	11	11	11	11	11	11	11	11	11	11	11	11	11	11	11	11	11	11	11	11	11	11	22	22	22	22	22	12	12	22	22	22	22	22	11	11	11	11	11	11	11	11	11	11	11
19239686|F|0-17:T>G-17:T>G	22	22	22	22	22	22	22	22	22	22	22	22	22	22	22	22	22	22	22	22	22	22	22	22	22	22	11	11	11	11	12	11	11	11	11	22	22	22	22	22	22	22	22	22	22	22	22	22	22
3549831|F|0-10:G>A-10:G>A	11	11	11	11	11	11	11	11	11	11	11	11	11	11	11	11	11	11	11	11	11	11	11	11	11	11	11	11	11	11	11	12	11	11	11	11	11	11	11	11	11	11	11	11	11	11	11	11	11
8174095|F|0-12:G>A-12:G>A	22	22	22	22	22	22	22	22	22	22	22	22	22	22	22	22	22	22	22	22	22	22	22	22	22	22	22	22	22	22	22	22	22	22	22	22	22	22	22	22	22	22	22	22	22	22	22	22	22
19242888|F|0-25:G>A-25:G>A	22	22	22	22	22	22	22	22	22	22	22	22	22	22	22	22	22	22	22	11	22	22	22	22	22	11	22	22	22	22	22	22	22	22	22	22	22	22	22	22	22	22	22	22	22	22	22	22	22
3565933|F|0-8:T>G-8:T>G	11	11	11	11	11	11	11	11	11	11	11	11	11	11	11	11	11	11	11	11	11	22	11	11	11	11	22	22	22	22	22	22	22	11	22	11	11	11	11	11	11	11	11	11	11	11	11	11	11
19208283|F|0-21:G>T-21:G>T	22	22	22	22	22	22	22	22	22	22	22	22	22	22	22	11	11	11	11	11	11	11	11	11	11	11	22	22	22	22	22	12	22	22	22	22	22	22	22	22	22	22	22	22	22	22	22	22	22
3564316|F|0-16:A>C-16:A>C	11	11	11	11	11	11	11	11	11	11	11	11	11	11	11	11	11	11	11	11	11	11	22	22	12	11	11	11	11	11	11	11	11	11	11	11	11	11	11	11	11	11	11	11	11	11	11	11	11
3548042|F|0-5:G>A-5:G>A	11	11	11	11	11	11	11	11	11	11	11	11	11	11	11	11	11	11	11	11	11	11	11	11	11	11	11	11	11	11	11	11	11	11	11	11	11	11	11	11	11	11	11	11	11	11	11	11	11
3563811|F|0-42:G>A-42:G>A	11	11	11	11	11	11	11	11	11	11	11	11	11	11	11	11	11	11	11	11	11	11	22	22	12	11	11	11	11	11	11	11	11	11	11	11	11	11	11	11	11	11	11	11	11	11	11	11	11
5944570|F|0-46:C>T-46:C>T	22	22	22	22	22	22	22	22	22	22	22	22	22	22	22	22	22	22	22	22	22	22	22	22	22	22	22	22	22	22	22	22	22	22	22	22	22	22	22	22	22	22	22	22	22	22	22	22	22
3560195|F|0-21:G>A-21:G>A	11	11	11	11	11	11	11	11	11	11	11	11	11	11	11	11	11	11	11	12	11	11	11	11	11	11	11	11	11	11	11	11	11	11	11	11	11	11	11	11	11	11	11	11	11	11	11	11	11
3642248|F|0-36:C>T-36:C>T	11	11	11	11	11	11	11	11	11	11	11	11	11	11	11	11	11	11	11	11	11	11	11	11	11	11	11	11	11	11	11	11	11	11	11	11	11	11	11	11	11	11	11	11	11	11	11	11	11
5953011|F|0-16:T>G-16:T>G	11	11	11	11	11	11	11	11	11	11	11	11	11	11	11	11	11	11	11	11	11	11	11	11	11	11	11	11	11	11	12	11	11	11	11	11	11	11	11	11	11	11	11	11	11	11	11	11	11
3564692|F|0-10:A>G-10:A>G	11	11	11	11	11	11	11	11	11	11	11	11	11	11	11	11	11	11	11	11	11	11	11	11	11	11	11	11	11	11	11	11	11	11	11	11	11	11	11	11	11	11	11	11	11	11	11	11	11
3547321|F|0-25:G>T-25:G>T	11	11	11	11	11	11	11	11	11	11	11	11	11	11	11	11	11	11	11	11	11	11	11	11	11	11	11	11	11	11	11	11	11	11	11	11	11	11	11	11	11	11	11	11	11	11	11	11	11
5944111|F|0-66:G>A-66:G>A	11	11	11	11	11	11	11	11	11	11	11	11	11	11	11	22	22	22	22	11	22	22	22	22	22	11	11	11	11	11	11	11	11	11	11	11	11	11	11	11	11	11	11	11	11	11	11	11	11
19215803|F|0-24:T>A-24:T>A	22	22	22	22	22	22	22	22	22	22	22	22	22	22	22	22	22	22	22	22	22	22	22	22	22	22	22	22	22	22	22	22	22	22	22	22	22	22	22	22	22	22	22	22	22	22	22	22	22
3546117|F|0-46:G>C-46:G>C	11	11	11	11	11	11	11	11	11	11	11	11	11	11	11	11	11	11	11	11	11	11	11	11	11	11	11	11	11	11	11	11	11	11	11	11	11	11	11	11	11	11	11	11	11	11	11	11	11
3561463|F|0-9:C>G-9:C>G	11	11	11	11	11	11	11	11	11	11	11	11	11	11	11	11	11	11	11	11	11	11	11	11	11	22	11	11	11	11	11	11	11	11	11	11	11	11	11	11	11	11	11	11	11	11	11	11	11
5944141|F|0-59:A>G-59:A>G	11	11	11	11	11	11	11	11	11	11	11	11	11	11	11	11	11	11	11	11	11	11	11	11	11	11	11	11	11	11	11	11	11	11	11	11	11	11	11	11	11	11	11	11	11	11	11	11	11
3536052|F|0-6:A>G-6:A>G	11	11	11	11	11	11	11	11	11	11	11	11	11	11	11	11	11	11	11	11	11	11	11	11	11	11	11	11	11	11	11	11	11	11	11	11	12	11	11	11	11	11	11	11	11	11	11	11	11
5938853|F|0-56:T>C-56:T>C	11	11	11	11	11	11	11	11	11	11	11	11	11	11	11	11	11	11	11	11	11	11	11	11	11	11	11	11	11	11	11	11	11	11	11	11	11	11	11	11	11	11	11	11	11	11	11	11	11
5957049|F|0-9:C>T-9:C>T	22	22	22	22	22	22	22	22	22	22	22	22	22	22	22	22	22	22	22	22	22	22	22	22	22	22	12	12	12	12	12	12	12	12	12	22	22	22	22	22	22	22	22	22	22	22	22	22	22
3562116|F|0-60:C>T-60:C>T	11	11	11	11	11	11	11	11	11	11	11	11	11	11	11	11	11	11	11	11	11	11	11	11	11	11	11	11	11	11	11	11	11	11	11	11	11	11	11	11	11	11	11	11	11	11	11	11	11
4657238|F|0-6:A>G-6:A>G	22	22	22	22	22	22	22	22	22	22	22	22	22	22	22	22	22	22	22	22	22	22	22	22	22	22	22	22	22	22	22	22	22	22	22	22	22	22	22	22	22	22	22	22	22	22	22	22	22
3542228|F|0-14:A>C-14:A>C	22	22	22	22	22	22	22	22	22	22	22	22	22	22	22	22	22	22	22	22	22	22	22	22	22	22	22	22	22	22	22	22	22	22	11	11	11	11	11	11	11	11	11	11	11	11	11	11	11
3557995|F|0-60:T>C-60:T>C	11	11	11	11	11	11	11	11	11	11	11	11	11	11	11	11	11	11	11	12	11	11	22	22	11	22	11	11	11	11	11	11	11	11	11	11	11	11	11	11	11	11	11	11	11	11	11	11	11
5949649|F|0-16:A>G-16:A>G	22	22	22	22	22	22	22	22	22	22	22	22	22	22	22	11	11	11	11	22	11	11	11	11	22	11	11	11	11	11	11	11	11	11	11	11	11	11	22	22	22	22	22	22	22	22	22	22	22
3563113|F|0-9:T>G-9:T>G	22	22	22	22	22	22	22	22	22	22	22	22	22	22	22	11	11	11	11	12	22	11	22	22	11	11	22	22	22	22	22	22	22	22	12	11	11	11	11	11	11	11	11	11	11	11	11	11	11
5939209|F|0-64:A>G-64:A>G	22	22	22	22	22	22	22	22	22	22	22	22	22	22	22	11	11	11	11	22	22	12	11	11	12	11	11	11	11	11	11	11	11	11	11	11	11	11	11	11	11	11	11	11	11	11	11	11	11
3539717|F|0-41:T>C-41:T>C	22	22	22	22	22	22	22	22	22	22	22	22	22	22	22	22	22	22	22	22	22	22	22	22	22	22	22	22	22	22	22	22	22	22	22	22	22	22	11	11	11	11	11	11	11	11	11	11	11
19239776|F|0-52:G>C-52:G>C	22	22	22	22	22	22	22	22	22	22	22	22	22	22	11	11	11	11	11	11	11	11	11	11	11	11	22	22	22	22	22	22	22	22	22	11	11	11	22	22	22	22	22	22	22	22	22	22	22
19227377|F|0-26:C>A-26:C>A	22	22	22	22	22	22	22	22	22	22	22	22	22	22	22	22	22	22	22	11	11	22	11	11	11	22	11	11	11	11	11	11	11	11	11	11	11	11	11	11	11	11	11	11	11	11	11	11	11
8055233|F|0-22:A>C-22:A>C	11	11	11	11	11	11	11	11	11	11	11	11	11	11	11	11	11	11	11	11	22	11	22	22	22	11	11	11	11	11	11	11	11	11	11	22	22	22	22	22	22	22	22	22	22	22	22	22	22
3546560|F|0-6:A>G-6:A>G	11	11	11	11	11	11	11	11	11	11	11	11	11	11	11	11	11	11	11	11	11	11	11	11	11	11	22	22	22	22	22	22	22	22	22	22	22	22	22	22	22	22	22	22	22	22	22	22	22
4661538|F|0-22:A>G-22:A>G	22	22	22	22	22	22	22	22	22	22	22	22	22	22	22	11	11	11	11	11	11	11	11	11	11	22	11	11	11	11	11	11	11	11	11	11	11	11	22	22	22	22	22	22	22	22	22	22	22
4655348|F|0-25:C>T-25:C>T	22	22	22	22	22	22	22	22	22	22	22	22	22	22	12	22	22	22	22	12	22	22	22	22	22	11	11	11	11	11	11	11	11	11	11	11	11	11	11	11	11	11	11	11	11	11	11	11	11
3555827|F|0-11:A>T-11:A>T	22	22	22	22	22	22	22	22	22	22	22	22	22	22	22	22	22	22	22	22	11	11	11	11	22	22	11	11	11	11	11	12	11	22	11	11	11	11	22	22	22	22	22	22	22	22	22	22	22
4655463|F|0-60:T>C-60:T>C	22	22	22	22	22	22	22	22	22	22	22	22	22	22	22	22	22	22	22	22	11	22	11	11	12	22	22	22	22	22	22	22	22	11	22	22	22	22	22	22	22	22	22	22	22	22	22	22	22
3555730|F|0-12:T>C-12:T>C	22	22	22	22	22	22	22	22	22	22	22	22	22	22	22	22	22	22	22	12	22	22	22	22	22	22	11	11	11	11	11	11	11	11	11	11	11	11	11	11	11	11	11	11	11	11	11	11	11
3555919|F|0-46:C>T-46:C>T	11	11	11	11	11	11	11	11	11	11	11	11	11	11	11	22	22	22	22	11	11	22	22	22	11	22	11	11	11	11	11	11	11	11	11	11	11	11	11	11	11	11	11	11	11	11	11	11	11
3540112|F|0-14:T>A-14:T>A	11	11	11	11	11	11	11	11	11	11	11	11	11	11	11	22	22	22	22	22	22	22	22	22	22	22	22	22	22	22	22	22	22	22	12	11	11	11	11	11	11	11	11	11	11	11	11	11	11
3563324|F|0-36:A>T-36:A>T	22	22	22	22	22	22	22	22	22	22	22	22	22	22	22	22	22	22	22	22	22	22	22	22	22	22	22	22	22	22	22	12	22	22	22	22	22	22	11	11	11	11	11	11	11	11	11	11	11
3550262|F|0-6:A>T-6:A>T	22	22	22	22	22	22	22	22	22	22	22	22	22	22	22	12	11	11	11	11	11	22	11	11	11	22	11	11	11	11	11	11	11	11	11	11	11	11	11	11	11	11	11	11	11	11	11	11	11
3568229|F|0-9:C>T-9:C>T	11	11	11	11	11	11	11	11	11	11	11	11	11	11	11	11	11	11	11	12	11	22	11	11	11	11	22	22	22	22	22	22	22	22	22	22	22	22	11	11	11	11	11	11	11	11	11	11	11
4656242|F|0-25:G>A-25:G>A	11	11	11	11	11	11	11	11	11	11	11	11	11	11	11	11	11	11	11	11	11	11	11	11	11	11	11	11	11	11	11	11	11	11	11	11	11	11	22	22	22	22	22	22	22	22	22	22	22
3536118|F|0-66:C>G-66:C>G	22	22	22	22	22	22	22	22	22	22	22	22	22	22	22	22	22	22	22	22	22	22	22	22	22	22	22	22	22	22	22	12	22	22	22	22	22	22	11	11	11	11	11	11	11	11	11	11	11
5940189|F|0-51:C>T-51:C>T	11	11	11	11	11	11	11	11	11	11	11	11	11	11	11	22	22	22	22	11	22	22	22	22	22	22	11	11	11	11	11	11	11	11	11	11	11	11	11	11	11	11	11	11	11	11	11	11	11
3553082|F|0-45:T>C-45:T>C	11	11	11	11	11	11	11	11	11	11	11	11	11	11	11	22	22	22	22	12	11	22	11	11	11	11	11	11	11	11	11	11	11	11	11	11	11	11	11	11	11	11	11	11	11	11	11	11	11
3553909|F|0-20:C>T-20:C>T	22	22	22	22	22	22	22	22	22	22	22	22	22	22	22	11	11	11	11	11	11	11	11	11	11	22	11	11	11	11	11	11	11	11	11	11	11	11	11	11	11	11	11	11	11	11	11	11	11
5933265|F|0-24:T>A-24:T>A	11	11	11	11	11	11	11	11	11	11	11	11	11	11	11	22	22	22	22	22	22	22	22	22	22	22	11	11	11	11	11	11	11	11	11	11	11	11	11	11	11	11	11	11	11	11	11	11	11
3558295|F|0-52:T>C-52:T>C	22	22	22	22	22	22	22	22	22	22	22	22	22	22	22	11	11	11	11	11	11	11	11	11	11	11	11	11	11	11	11	11	11	11	11	11	11	11	22	22	22	22	22	22	22	22	22	22	22
5956430|F|0-50:G>A-50:G>A	11	11	11	11	11	11	11	11	11	11	11	11	11	11	11	11	11	11	11	11	12	11	22	22	22	11	22	22	22	22	22	22	22	22	22	22	22	22	11	11	11	11	11	11	11	11	11	11	11
3569350|F|0-31:A>T-31:A>T	11	11	11	11	11	11	11	11	11	11	11	11	11	11	11	11	11	11	11	11	11	11	11	11	11	11	11	11	11	11	11	11	11	11	11	11	11	11	22	22	22	22	22	22	22	22	22	22	22
5934218|F|0-9:T>A-9:T>A	11	11	11	11	11	11	11	11	11	11	11	11	11	11	11	11	11	11	11	11	11	11	11	11	11	11	22	22	22	22	22	22	22	22	22	22	22	22	11	11	11	11	11	11	11	11	11	11	11
3565676|F|0-6:C>T-6:C>T	11	11	11	11	11	11	11	11	11	11	11	11	11	11	11	22	22	22	22	22	22	22	22	22	22	22	11	11	11	11	11	11	11	11	11	22	22	22	22	22	22	22	22	22	22	22	22	22	22
4662568|F|0-30:G>A-30:G>A	22	22	22	22	22	22	22	22	22	22	22	22	22	22	22	22	22	22	22	22	22	12	11	11	22	22	22	22	22	22	22	22	22	22	22	11	11	11	11	11	11	11	11	11	11	11	11	11	11
5952897|F|0-49:G>A-49:G>A	22	22	22	22	22	22	22	22	22	22	22	22	22	22	22	22	22	22	22	11	22	22	22	22	12	22	22	22	22	22	22	22	22	22	22	22	22	22	22	22	22	22	22	22	22	22	22	22	22
3562257|F|0-64:T>G-64:T>G	11	11	11	11	11	11	11	11	11	11	11	11	11	11	22	22	22	22	22	22	11	22	11	11	22	11	11	11	11	11	11	11	12	22	11	22	22	22	11	11	11	11	11	11	11	11	11	11	11
4659295|F|0-42:A>G-42:A>G	11	11	11	11	11	11	11	11	11	11	11	11	11	11	11	11	11	11	11	11	11	11	11	11	11	11	11	11	11	11	11	11	11	11	11	11	11	11	22	22	22	22	22	22	22	22	22	22	22
5925160|F|0-68:T>C-68:T>C	22	22	22	22	22	22	22	22	22	22	22	22	22	22	22	22	22	22	22	22	22	22	22	22	22	22	22	22	22	22	22	22	22	22	22	22	22	22	11	11	11	11	11	11	11	11	11	11	11
3556030|F|0-11:G>A-11:G>A	22	22	22	22	22	22	22	22	22	22	22	22	22	22	22	22	22	22	22	22	22	22	22	22	22	22	22	22	22	22	22	22	22	22	22	22	22	22	11	11	11	11	11	11	11	11	11	11	11
3564203|F|0-26:C>T-26:C>T	11	11	11	11	11	11	11	11	11	11	11	11	11	11	11	11	11	11	11	11	11	11	11	11	11	11	11	11	11	11	11	11	11	11	11	11	11	11	22	22	22	22	22	22	22	22	22	22	22
3544562|F|0-6:G>T-6:G>T	22	22	22	22	22	22	22	22	22	22	22	22	22	22	22	22	22	22	22	22	22	22	22	22	22	22	22	22	22	22	22	12	22	11	22	22	22	22	22	22	22	22	22	22	22	22	22	22	22
3563254|F|0-16:C>A-16:C>A	22	22	22	22	22	22	22	22	22	22	22	22	22	22	11	11	11	11	11	11	11	11	11	11	11	11	11	11	11	11	11	11	11	11	11	11	11	11	11	11	11	11	11	11	11	11	11	11	11
5937925|F|0-31:C>T-31:C>T	11	11	11	11	11	11	11	11	11	11	11	11	11	11	11	22	22	22	22	12	11	22	11	11	11	22	11	11	11	11	11	11	11	11	11	22	22	22	11	11	11	11	11	11	11	11	11	11	11
3566392|F|0-10:T>C-10:T>C	11	11	11	11	11	11	11	11	11	11	11	11	11	11	11	11	11	11	11	11	22	22	22	22	11	22	11	11	11	11	11	11	11	11	11	11	11	11	11	11	11	11	11	11	11	11	11	11	11
3564442|F|0-34:G>C-34:G>C	11	11	11	11	11	11	11	11	11	11	11	11	11	11	22	22	22	22	22	22	22	12	22	22	22	22	11	11	11	11	11	11	11	11	11	11	11	11	22	22	22	22	22	22	22	22	22	22	22
3555296|F|0-35:A>G-35:A>G	11	11	11	11	11	11	11	11	11	11	11	11	11	11	11	11	11	11	11	12	11	11	11	11	11	11	22	22	22	22	22	22	22	22	11	11	11	11	22	22	22	22	22	22	22	22	22	22	22
5946778|F|0-33:T>G-33:T>G	11	11	11	11	11	11	11	11	11	11	11	11	11	11	11	22	22	22	22	12	22	22	11	11	22	11	22	22	22	22	22	12	22	22	11	11	11	11	11	11	11	11	11	11	11	11	11	11	11
3556674|F|0-30:G>C-30:G>C	22	22	22	22	22	22	22	22	22	22	22	22	22	22	22	11	11	11	11	11	11	11	11	11	11	11	11	11	11	11	11	11	11	11	11	11	11	11	11	11	11	11	11	11	11	11	11	11	11
4656373|F|0-50:C>T-50:C>T	11	11	11	11	11	11	11	11	11	11	11	11	11	11	11	11	11	11	11	11	11	11	11	11	11	22	11	11	11	11	11	11	11	11	11	11	11	11	11	11	11	11	11	11	11	11	11	11	11
3554111|F|0-18:G>C-18:G>C	11	11	11	11	11	11	11	11	11	11	11	11	11	11	11	11	11	11	11	11	11	11	11	11	11	11	11	11	11	11	11	11	11	11	22	22	22	22	22	22	22	22	22	22	22	22	22	22	22
3546180|F|0-23:C>T-23:C>T	11	11	11	11	11	11	11	11	11	11	11	11	11	11	11	11	11	11	11	11	11	11	11	11	11	11	11	11	11	11	11	11	11	11	11	11	11	11	22	22	22	22	22	22	22	22	22	22	22
4660613|F|0-9:C>A-9:C>A	11	11	11	11	11	11	11	11	11	11	11	11	11	11	11	22	22	22	22	11	22	11	22	22	11	22	11	11	11	11	11	11	11	11	11	11	11	11	22	22	22	22	22	22	22	22	22	22	22
3555789|F|0-44:C>T-44:C>T	11	11	11	11	11	11	11	11	11	11	11	11	11	11	11	11	11	11	11	11	11	11	11	11	11	11	22	22	22	22	22	22	22	22	22	11	11	11	11	11	11	11	11	11	11	11	11	11	11
3564294|F|0-34:C>G-34:C>G	22	22	22	22	22	22	22	22	22	22	22	22	22	22	11	11	11	11	11	22	22	11	22	22	22	22	22	22	22	22	22	22	12	22	22	22	22	22	11	11	11	11	11	11	11	11	11	11	11
4658670|F|0-24:C>T-24:C>T	11	11	11	11	11	11	11	11	11	11	11	11	11	11	11	11	11	11	11	11	11	11	11	11	11	11	11	11	11	11	11	11	11	11	11	11	11	11	22	22	22	22	22	22	22	22	22	22	22
3554181|F|0-37:A>G-37:A>G	11	11	11	11	11	11	11	11	11	11	11	11	11	11	11	11	11	11	11	11	11	11	11	11	11	11	11	11	11	11	12	11	11	11	11	11	11	11	11	11	11	11	11	11	11	11	11	11	11
3555612|F|0-49:G>A-49:G>A	11	11	11	11	11	11	11	11	11	11	11	11	11	11	11	11	11	11	11	11	11	11	11	11	11	11	11	11	11	11	11	11	11	11	11	11	11	11	22	22	22	22	22	22	22	22	22	22	22
3548962|F|0-38:C>A-38:C>A	11	11	11	11	11	11	11	11	11	11	11	11	11	11	11	12	12	12	12	11	11	11	11	11	11	11	11	11	11	11	11	11	11	11	11	11	11	11	11	11	11	11	11	11	11	11	11	11	11
3561017|F|0-26:G>C-26:G>C	22	22	22	22	22	22	22	22	22	22	22	22	22	22	22	11	11	11	11	11	11	11	11	11	11	11	22	22	22	22	22	22	22	22	22	22	22	22	22	22	22	22	22	22	22	22	22	22	22
3556538|F|0-13:C>T-13:C>T	22	22	22	22	22	22	22	22	22	22	22	22	22	22	22	22	22	22	22	22	11	22	11	11	22	22	22	22	22	22	12	22	22	22	22	22	22	22	22	22	22	22	22	22	22	22	22	22	22
3562778|F|0-63:A>T-63:A>T	11	11	11	11	11	11	11	11	11	11	11	11	11	11	11	11	11	11	11	22	22	11	22	22	22	11	11	11	11	11	11	11	11	11	11	11	11	11	11	11	11	11	11	11	11	11	11	11	11
5947267|F|0-36:G>A-36:G>A	11	11	11	11	11	11	11	11	11	11	11	11	11	11	11	11	11	11	11	11	11	11	11	11	11	11	11	11	11	11	11	11	11	11	11	11	11	11	11	11	11	11	11	11	11	11	11	11	11
3560682|F|0-46:A>G-46:A>G	11	11	11	11	11	11	11	11	11	11	11	11	11	11	11	11	11	11	11	11	11	12	11	11	11	11	11	11	11	11	12	11	11	11	11	11	12	11	11	11	11	11	11	11	11	11	11	11	11
5955028|F|0-68:C>T-68:C>T	11	11	11	11	11	11	11	11	11	11	11	11	11	11	11	11	11	11	11	11	11	11	11	11	11	11	11	11	11	11	12	11	11	11	11	11	11	11	11	11	11	11	11	11	11	11	11	11	11
3563590|F|0-40:G>A-40:G>A	11	11	11	11	11	11	11	11	11	11	11	11	11	11	11	22	22	22	22	12	11	22	11	11	22	22	22	22	22	22	22	22	22	22	22	22	22	22	11	11	11	11	11	11	11	11	11	11	11
3566193|F|0-36:C>T-36:C>T	22	22	22	22	22	22	22	22	22	22	22	22	22	22	22	22	22	22	22	22	22	22	22	22	22	22	22	22	22	22	22	22	22	22	22	22	22	22	22	22	22	22	22	22	22	22	22	22	22
5941183|F|0-15:C>T-15:C>T	22	22	22	22	22	22	22	22	22	22	22	22	22	22	22	22	22	22	22	22	22	22	22	22	22	22	11	11	11	11	11	12	11	11	11	11	11	11	22	22	22	22	22	22	22	22	22	22	22
19214815|F|0-51:G>A-51:G>A	11	11	11	11	11	11	11	11	11	11	11	11	11	11	11	22	22	22	22	11	22	11	22	22	22	11	11	11	11	11	11	11	11	11	11	11	11	11	11	11	11	11	11	11	11	11	11	11	11
3642298|F|0-53:T>C-53:T>C	11	11	11	11	11	11	11	11	11	11	11	11	11	11	11	11	11	11	11	11	11	11	11	11	11	11	11	11	11	11	11	11	11	11	11	11	12	11	11	11	11	11	11	11	11	11	11	11	11
3537126|F|0-65:G>A-65:G>A	11	11	11	11	11	11	11	11	11	11	11	11	11	11	11	11	11	11	11	11	11	11	11	11	11	11	11	11	11	11	11	11	11	11	11	11	11	11	11	11	11	11	11	11	11	11	11	11	11
5926495|F|0-26:T>C-26:T>C	11	11	11	11	11	11	11	11	11	11	11	11	11	11	11	11	11	11	11	11	11	11	11	11	11	11	11	11	11	11	11	11	11	11	11	11	11	11	11	11	11	11	11	11	11	11	11	11	11
4661459|F|0-18:A>G-18:A>G	22	22	22	22	22	22	22	22	22	22	22	22	22	22	22	22	22	22	22	12	22	22	22	22	22	22	11	11	11	11	11	12	11	11	11	11	11	11	22	22	22	22	22	22	22	22	22	22	22
5942581|F|0-13:G>A-13:G>A	11	11	11	11	11	11	11	11	11	11	11	11	11	11	11	11	11	11	11	11	11	11	11	11	11	11	11	11	11	11	11	11	11	11	11	11	11	11	11	11	11	11	11	11	11	11	11	11	11
3565306|F|0-35:T>C-35:T>C	11	11	11	11	11	11	11	11	11	11	11	11	11	11	11	11	11	11	11	22	11	11	11	11	12	11	11	11	11	11	11	11	11	11	11	11	11	11	11	11	11	11	11	11	11	11	11	11	11
3537900|F|0-39:C>A-39:C>A	11	11	11	11	11	11	11	11	11	11	11	11	11	11	11	22	22	22	22	12	11	11	11	11	12	22	11	11	11	11	11	11	11	11	11	11	11	11	11	11	11	11	11	11	11	11	11	11	11
4656841|F|0-21:C>T-21:C>T	11	11	11	11	11	11	11	11	11	11	11	11	11	11	11	11	11	11	11	12	12	11	22	22	12	11	11	11	11	11	11	11	11	11	11	11	11	11	11	11	11	11	11	11	11	11	11	11	11
8056202|F|0-16:G>A-16:G>A	22	22	22	22	22	22	22	22	22	22	22	22	22	22	22	22	22	22	22	22	22	22	22	22	22	22	22	22	22	22	22	22	22	22	22	22	22	22	22	22	22	22	22	22	22	22	22	22	22
3541996|F|0-24:G>T-24:G>T	11	11	11	11	11	11	11	11	11	11	11	11	11	11	11	22	22	22	22	11	11	12	11	11	11	22	11	11	11	11	11	11	11	11	11	11	11	11	11	11	11	11	11	11	11	11	11	11	11
19224967|F|0-58:T>C-58:T>C	22	22	22	22	22	22	22	22	22	22	22	22	22	22	22	22	22	22	22	22	11	22	11	11	11	22	22	22	22	22	22	22	22	22	22	22	22	22	22	22	22	22	22	22	22	22	22	22	22
5944363|F|0-24:G>A-24:G>A	11	11	11	11	11	11	11	11	11	11	11	11	11	11	11	11	11	11	11	11	11	11	11	11	11	11	22	22	22	12	22	22	22	22	22	11	11	11	11	11	11	11	11	11	11	11	11	11	11
4660938|F|0-15:A>T-15:A>T	22	22	22	22	22	22	22	22	22	22	22	22	22	22	22	12	22	22	22	22	22	11	22	22	22	22	22	22	22	22	22	22	22	22	22	22	22	22	22	22	22	22	22	22	22	22	22	22	22
5944277|F|0-62:T>C-62:T>C	11	11	11	11	11	11	11	11	11	11	11	11	11	11	11	11	11	11	11	11	11	11	11	11	11	22	12	12	12	12	12	12	12	12	12	11	11	11	11	11	11	11	11	11	11	11	11	11	11
3555858|F|0-19:G>A-19:G>A	11	11	11	11	11	11	11	11	11	11	11	11	11	11	11	11	11	11	11	11	11	11	11	11	11	11	11	11	11	11	11	11	11	11	11	11	11	11	11	11	11	11	11	11	11	11	11	11	11
3564558|F|0-47:G>T-47:G>T	11	11	11	11	11	11	11	11	11	11	11	11	11	11	11	11	11	11	11	11	11	11	11	11	11	11	11	11	11	11	11	11	11	11	11	11	11	11	11	11	11	11	11	11	11	11	11	11	11
19232450|F|0-60:T>G-60:T>G	11	11	11	11	11	11	11	11	11	11	11	11	11	11	11	11	11	11	11	11	11	11	11	11	11	11	11	11	11	11	11	11	11	11	11	11	11	11	11	11	11	11	11	11	11	11	11	11	11
5942358|F|0-21:A>G-21:A>G	11	11	11	11	11	11	11	11	11	11	11	11	11	11	11	11	11	11	11	11	11	11	11	11	11	11	11	11	11	11	11	11	11	11	11	11	11	11	11	11	11	11	11	11	11	11	11	11	11
3564243|F|0-9:A>G-9:A>G	11	11	11	11	11	11	11	11	11	11	11	11	11	11	11	11	11	11	11	11	11	11	11	11	11	11	11	11	11	11	11	11	11	11	11	11	11	11	11	11	11	11	11	12	11	11	11	11	11
4657839|F|0-18:A>G-18:A>G	11	11	11	11	11	11	11	11	11	11	11	11	11	11	11	11	11	11	11	11	11	11	11	11	11	11	11	11	11	11	11	11	11	11	11	11	11	11	11	11	11	11	11	11	11	11	11	11	11
3559416|F|0-17:T>C-17:T>C	11	11	11	11	11	11	11	11	11	11	11	11	11	11	11	11	11	11	11	12	11	11	11	11	11	11	12	12	12	12	12	12	12	12	12	11	11	11	11	11	11	11	11	11	11	11	11	11	11
3565117|F|0-47:G>A-47:G>A	22	22	22	22	22	22	22	22	22	22	22	22	22	22	22	11	11	11	11	11	11	22	11	11	11	11	11	11	11	11	11	11	11	11	11	11	11	11	11	11	11	11	11	11	11	11	11	11	11
5926588|F|0-58:C>T-58:C>T	11	11	11	11	11	11	11	11	11	11	11	11	11	11	11	22	22	22	22	11	11	22	22	22	22	22	11	11	11	11	11	11	11	22	22	22	22	22	11	11	11	11	11	11	11	11	11	11	11
4662308|F|0-64:T>C-64:T>C	22	22	22	22	22	22	22	22	22	22	22	22	22	22	22	22	22	22	22	22	22	22	22	22	22	11	22	22	22	22	22	22	22	22	22	22	22	22	22	22	22	22	22	22	22	22	22	22	22
3553982|F|0-43:T>C-43:T>C	22	22	22	22	22	22	22	22	22	22	22	22	22	22	11	11	11	11	11	12	22	11	22	22	12	11	11	11	11	11	11	11	11	11	11	11	11	11	22	22	22	22	22	22	22	22	22	22	22
3565141|F|0-51:A>T-51:A>T	11	11	11	11	11	11	11	11	11	11	11	11	11	11	11	11	11	11	11	11	11	11	11	11	11	11	22	22	22	22	22	22	22	22	22	22	22	22	22	22	22	22	22	22	22	22	22	22	22
3565320|F|0-50:C>T-50:C>T	11	11	11	11	11	11	11	11	11	11	11	11	11	11	11	22	22	22	22	11	22	22	22	22	12	11	11	11	11	11	11	11	12	11	11	11	11	11	22	22	22	22	22	22	22	22	22	22	22
3564325|F|0-51:G>T-51:G>T	11	11	11	11	11	11	11	11	11	11	11	11	11	11	11	11	11	11	11	12	22	11	22	22	22	22	22	22	22	22	22	22	22	22	22	11	11	11	11	11	11	11	11	11	11	11	11	11	11
8055350|F|0-28:A>G-28:A>G	11	11	11	11	11	11	11	11	11	11	11	11	11	11	11	22	22	22	22	22	22	22	22	22	22	11	22	22	22	22	22	22	22	22	22	22	22	22	11	11	11	11	11	11	11	11	11	11	11
3537278|F|0-42:A>T-42:A>T	22	22	22	22	22	22	22	22	22	22	22	22	22	22	11	11	11	11	11	22	11	11	11	11	11	11	22	22	22	22	22	22	22	22	22	11	11	11	11	11	11	11	11	11	11	11	11	11	11
5951716|F|0-6:T>C-6:T>C	11	11	11	11	11	11	11	11	11	11	11	11	11	11	11	11	11	11	11	11	11	11	11	11	11	22	11	11	11	11	11	11	11	22	11	22	22	22	11	11	11	11	11	11	11	11	11	11	11
3539395|F|0-22:C>T-22:C>T	11	11	11	11	11	11	11	11	11	11	11	11	11	11	11	11	11	11	11	11	11	22	22	22	11	22	22	22	22	22	22	22	22	22	22	22	22	22	22	22	22	22	22	22	22	22	22	22	22
5940469|F|0-68:G>A-68:G>A	11	11	11	11	11	11	11	11	11	11	11	11	11	11	11	22	22	22	22	22	11	22	11	11	22	22	11	11	11	11	11	11	11	11	12	22	22	22	22	22	22	22	22	22	22	22	22	22	22
5952864|F|0-30:C>T-30:C>T	22	22	22	22	22	22	22	22	22	22	22	22	22	22	22	11	11	11	12	11	11	11	22	22	22	22	22	22	22	22	22	22	22	22	22	22	22	22	22	22	22	22	22	22	22	22	22	22	22
3566608|F|0-35:G>C-35:G>C	22	22	22	22	22	22	22	22	22	22	22	22	22	22	22	22	22	22	22	22	22	11	22	22	22	22	22	22	22	22	22	22	22	22	22	11	11	11	11	11	11	11	11	11	11	11	11	11	11
5952052|F|0-18:T>C-18:T>C	22	22	22	22	22	22	22	22	22	22	22	22	22	22	11	22	22	22	22	22	11	11	11	11	11	22	22	22	22	22	22	22	22	11	22	22	22	22	11	11	11	11	11	11	11	11	11	11	11
5934187|F|0-53:G>A-53:G>A	22	22	22	22	22	22	22	22	22	22	22	22	22	22	22	11	11	11	11	11	11	11	11	11	11	11	11	11	11	11	11	11	11	11	11	11	11	11	22	22	22	22	22	22	22	22	22	22	22
5954689|F|0-14:T>G-14:T>G	22	22	22	22	22	22	22	22	22	22	22	22	22	22	12	11	11	11	11	11	11	22	11	11	11	22	22	22	22	22	22	22	12	22	22	11	11	11	22	22	22	22	22	22	22	22	22	22	22
3554502|F|0-42:G>A-42:G>A	11	11	11	11	11	11	11	11	11	11	11	11	11	11	22	11	11	11	11	22	11	11	11	11	22	22	22	22	22	22	22	22	22	11	22	22	22	22	11	11	11	11	11	11	11	11	11	11	11
5937019|F|0-39:C>T-39:C>T	22	22	22	22	22	22	22	22	22	22	22	22	22	22	22	11	11	11	11	11	11	11	22	22	11	11	11	11	11	11	11	11	11	11	11	11	11	11	11	11	11	11	11	11	11	11	11	11	11
3536840|F|0-14:T>G-14:T>G	22	22	22	22	22	22	22	22	22	22	22	22	22	22	22	11	11	11	11	11	11	11	11	11	11	11	11	11	11	11	11	11	11	11	11	22	22	22	11	11	11	11	11	11	11	11	11	11	11
5959021|F|0-25:T>C-25:T>C	22	22	22	22	22	22	22	22	22	22	22	22	22	22	22	22	22	22	22	22	22	22	22	22	22	22	11	11	11	11	11	11	11	11	11	11	11	11	22	22	22	22	22	22	22	22	22	22	22
3549356|F|0-24:C>T-24:C>T	11	11	11	11	11	11	11	11	11	11	11	11	11	11	11	22	22	22	22	11	12	22	11	11	11	11	22	22	22	22	22	22	22	22	22	11	11	11	11	11	11	11	11	11	11	11	11	11	11
3560170|F|0-44:G>T-44:G>T	22	22	22	22	22	22	22	22	22	22	22	22	22	22	22	22	22	22	22	12	11	22	11	11	11	22	11	11	11	11	11	11	11	11	11	11	11	11	11	11	11	11	11	11	11	11	11	11	11
5952311|F|0-38:T>A-38:T>A	22	22	22	22	22	22	22	22	22	22	22	22	22	22	22	22	22	22	22	11	11	22	22	22	12	22	11	11	11	11	11	11	11	11	11	22	22	22	22	22	22	22	22	22	22	22	22	22	22
5958552|F|0-57:A>G-57:A>G	22	22	22	22	22	22	22	22	22	22	22	22	22	22	22	22	22	22	22	11	22	22	22	22	22	22	22	22	22	22	22	22	22	22	22	22	22	22	11	11	11	11	11	11	11	11	11	11	11
4655496|F|0-8:C>G-8:C>G	22	22	22	22	22	22	22	22	22	22	22	22	22	22	11	11	11	11	11	22	11	11	11	11	22	22	11	11	11	11	11	11	11	11	11	22	22	22	11	11	11	11	11	11	11	11	11	11	11
3565407|F|0-43:G>A-43:G>A	22	22	22	22	22	22	22	22	22	22	22	22	22	22	22	11	11	11	11	11	11	11	11	11	11	11	22	22	22	22	22	22	22	11	22	22	22	22	11	11	11	11	11	11	11	11	11	11	11
4657698|F|0-35:A>G-35:A>G	22	22	22	22	22	22	22	22	22	22	22	22	22	22	22	22	22	22	22	22	22	22	22	22	22	11	11	11	11	11	11	11	11	11	11	11	11	11	11	11	11	11	11	11	11	11	11	11	11
4662485|F|0-33:C>T-33:C>T	11	11	11	11	11	11	11	11	11	11	11	11	11	11	11	11	11	11	11	11	11	22	11	11	11	22	22	22	22	22	22	22	22	22	22	22	22	22	11	11	11	11	11	11	11	11	11	11	11
5925927|F|0-21:T>C-21:T>C	22	22	22	22	22	22	22	22	22	22	22	22	22	22	22	22	22	22	22	22	22	22	22	22	22	22	22	22	22	22	22	22	22	22	22	22	22	22	11	11	11	11	11	11	11	11	11	11	11
3568215|F|0-37:A>C-37:A>C	22	22	22	22	22	22	22	22	22	22	22	22	22	22	22	22	22	22	22	22	22	22	22	22	22	11	11	11	11	11	11	11	11	11	11	11	11	11	22	22	22	22	22	22	22	22	22	22	22
3641556|F|0-39:C>G-39:C>G	22	22	22	22	22	22	22	22	22	22	22	22	22	22	22	22	22	22	22	22	22	22	22	22	22	22	22	22	22	22	22	22	22	22	22	22	22	22	11	11	11	11	11	11	11	11	11	11	11
4656992|F|0-18:G>A-18:G>A	22	22	22	22	22	22	22	22	22	22	22	22	22	22	22	22	22	22	22	22	11	22	11	11	12	11	11	11	11	11	11	11	11	11	11	11	11	11	11	11	11	11	11	11	11	11	11	11	11
3566357|F|0-16:G>C-16:G>C	11	11	11	11	11	11	11	11	11	11	11	11	11	11	11	11	11	11	11	11	11	11	11	11	11	11	11	11	11	11	11	11	11	11	11	11	11	11	22	22	22	22	22	22	22	22	22	22	22
4663060|F|0-18:G>A-18:G>A	22	22	22	22	22	22	22	22	22	22	22	22	22	22	22	22	22	22	22	22	22	22	22	22	22	22	11	11	11	11	11	11	11	22	11	22	22	22	11	11	11	11	11	11	11	11	11	11	11
5938286|F|0-24:T>A-24:T>A	22	22	22	22	22	22	22	22	22	22	22	22	22	22	22	11	11	11	11	12	22	11	22	22	11	11	22	22	22	22	22	22	22	22	22	22	22	22	11	11	11	11	11	11	11	11	11	11	11
3554533|F|0-24:T>C-24:T>C	22	22	22	22	22	22	22	22	22	22	22	22	22	22	22	22	22	22	22	22	11	22	11	11	11	22	22	22	22	22	22	22	22	22	22	22	22	22	22	22	22	22	22	22	22	22	22	22	22
3559989|F|0-54:A>T-54:A>T	22	22	22	22	22	22	22	22	22	22	22	22	22	22	22	22	22	22	22	22	11	11	11	11	22	22	22	22	22	22	22	22	22	22	22	22	22	22	22	22	22	22	22	22	22	22	22	22	22
5947147|F|0-20:T>A-20:T>A	11	11	11	11	11	11	11	11	11	11	11	11	11	11	11	22	22	22	22	22	22	11	22	22	22	22	22	22	22	22	22	22	22	11	22	22	22	22	22	22	22	22	22	22	22	22	22	22	22
3564267|F|0-12:T>C-12:T>C	11	11	11	11	11	11	11	11	11	11	11	11	11	11	11	11	11	11	11	11	11	11	11	11	11	11	22	22	22	22	22	22	22	12	22	22	22	22	11	11	11	11	11	11	11	11	11	11	11
5956307|F|0-44:C>T-44:C>T	11	11	11	11	11	11	11	11	11	11	11	11	11	11	11	11	11	11	11	11	11	11	11	11	11	11	11	11	11	11	11	11	11	11	11	11	11	11	22	22	22	22	22	22	22	22	22	22	22
3564316|F|0-30:A>G-30:A>G	11	11	11	11	11	11	11	11	11	11	11	11	11	11	11	11	11	11	11	11	11	11	11	11	11	11	11	11	11	11	11	11	11	11	11	11	11	11	22	22	22	22	22	22	22	22	22	22	22
3559266|F|0-68:A>G-68:A>G	11	11	11	11	11	11	11	11	11	11	11	11	11	11	11	11	11	11	11	11	11	11	11	11	11	11	22	22	22	22	22	22	22	22	22	22	22	22	11	11	11	11	11	11	11	11	11	11	11
3556139|F|0-58:C>T-58:C>T	22	22	22	22	22	22	22	22	22	22	22	22	22	22	22	22	22	22	22	22	22	22	22	22	22	22	22	22	22	22	22	22	22	22	22	11	11	11	11	11	11	11	11	11	11	11	11	11	11
3565987|F|0-62:T>C-62:T>C	11	11	11	11	11	11	11	11	11	11	11	11	11	11	11	11	11	11	11	11	11	11	11	11	11	11	11	11	11	11	11	11	11	11	11	11	11	11	11	11	11	11	11	11	11	11	11	11	11
3563469|F|0-67:T>G-67:T>G	11	11	11	11	11	11	11	11	11	11	11	11	11	11	11	11	11	11	11	11	11	11	11	11	11	11	11	11	11	11	11	11	11	11	11	11	11	11	22	22	22	22	22	22	22	22	22	22	22
3535574|F|0-20:T>C-20:T>C	22	22	22	22	22	22	22	22	22	22	22	22	22	22	22	22	22	22	22	12	22	22	22	22	22	11	11	11	11	11	11	11	11	11	11	11	11	11	11	11	11	11	11	11	11	11	11	11	11
19209196|F|0-27:G>A-27:G>A	11	11	11	11	11	11	11	11	11	11	11	11	11	11	11	11	11	11	11	11	11	11	11	11	11	11	11	11	11	11	11	11	11	11	11	11	11	11	22	22	22	22	22	22	22	22	22	22	22
3546118|F|0-24:C>T-24:C>T	22	22	22	22	22	22	22	22	22	22	22	22	22	22	22	22	22	22	22	22	22	22	22	22	22	22	22	22	22	22	22	22	22	22	22	22	22	22	22	22	22	22	22	22	22	22	22	22	22
5949660|F|0-67:T>G-67:T>G	22	22	22	22	22	22	22	22	22	22	22	22	22	22	22	22	22	22	22	22	22	22	22	22	22	11	11	11	11	11	11	12	11	22	22	22	22	22	22	22	22	22	22	22	22	22	22	22	22
5944501|F|0-21:T>C-21:T>C	11	11	11	11	11	11	11	11	11	11	11	11	11	11	11	11	11	11	11	11	22	11	22	22	22	11	22	22	22	22	22	22	22	22	22	11	11	11	11	11	11	11	11	11	12	11	11	11	11
3569753|F|0-18:T>G-18:T>G	11	11	11	11	11	11	11	11	11	11	11	11	11	11	11	11	11	11	11	11	11	11	11	11	11	11	11	11	11	11	11	11	11	11	11	11	11	11	22	22	22	22	22	22	22	22	22	22	22
3555320|F|0-42:C>T-42:C>T	11	11	11	11	11	11	11	11	11	11	11	11	11	11	11	11	11	11	11	11	11	11	11	11	11	11	11	11	11	11	11	11	11	11	11	22	22	22	11	11	11	11	11	11	11	11	11	11	11
5937024|F|0-24:G>A-24:G>A	22	22	22	22	22	22	22	22	22	22	22	22	22	22	22	22	22	22	22	22	22	22	22	22	22	22	22	22	22	22	22	22	22	22	22	22	22	22	11	11	11	11	11	11	11	11	11	11	11
5929750|F|0-15:T>C-15:T>C	22	22	22	22	22	22	22	22	22	22	22	22	22	22	22	11	11	11	11	12	11	11	11	11	11	11	22	22	22	22	22	12	22	22	22	22	22	22	11	11	11	11	11	11	11	11	11	11	11
3566479|F|0-22:T>C-22:T>C	11	11	11	11	11	11	11	11	11	11	11	11	11	11	11	11	11	11	11	11	11	11	11	11	11	11	11	11	11	11	11	11	11	11	11	11	11	11	22	22	22	22	22	22	22	22	22	22	22
5251761|F|0-28:G>T-28:G>T	11	11	11	11	11	11	11	11	11	11	11	11	11	11	22	22	22	22	22	12	22	22	22	22	22	22	11	11	11	11	11	11	11	22	11	22	22	22	22	22	22	22	22	22	22	22	22	22	22
3567506|F|0-26:G>A-26:G>A	11	11	11	11	11	11	11	11	11	11	11	11	11	11	11	11	11	11	11	11	11	11	11	11	11	22	11	11	11	11	11	11	11	11	11	11	11	11	11	11	11	11	11	11	11	11	11	11	11
5934871|F|0-61:A>G-61:A>G	22	22	22	22	22	22	22	22	22	22	22	22	22	22	22	22	22	22	22	22	22	22	22	22	22	11	22	22	22	22	22	22	22	22	22	22	22	22	22	22	22	22	22	22	22	22	22	22	22
8052679|F|0-22:C>T-22:C>T	11	11	11	11	11	11	11	11	11	11	11	11	11	11	11	11	11	11	11	11	11	11	11	11	11	11	11	11	11	11	11	11	11	11	11	11	11	11	11	11	11	11	11	11	11	11	11	11	11
4655225|F|0-14:A>G-14:A>G	11	11	11	11	11	11	11	11	11	11	11	11	11	11	11	11	11	11	11	11	11	11	11	11	11	11	11	11	11	11	11	11	11	11	11	11	11	11	11	11	11	11	11	11	11	11	11	11	11
3553128|F|0-66:A>T-66:A>T	11	11	11	11	11	11	11	11	11	11	11	11	11	11	11	22	22	22	22	12	11	11	11	11	11	11	11	11	11	11	11	11	11	11	11	11	11	11	11	11	11	11	11	11	11	11	11	11	11
3554564|F|0-59:A>G-59:A>G	11	11	11	11	11	11	11	11	11	11	11	11	11	11	11	11	11	11	11	11	11	11	22	22	22	11	11	11	11	11	11	11	11	11	11	11	11	11	11	11	11	11	11	11	11	11	11	11	11
3555929|F|0-19:A>G-19:A>G	11	11	11	11	11	11	11	11	11	11	11	11	11	11	11	11	11	11	11	11	11	11	11	11	11	11	11	11	11	11	11	11	11	11	11	11	11	11	11	11	11	11	11	11	11	11	11	11	11
4663711|F|0-37:C>T-37:C>T	11	11	11	11	11	11	11	11	11	11	11	11	11	11	11	11	11	11	11	11	11	11	11	11	11	11	11	11	11	11	11	11	11	11	11	22	22	22	11	11	11	11	11	11	11	11	11	11	11
3556227|F|0-13:C>T-13:C>T	22	22	22	22	22	22	22	22	22	22	22	22	22	22	22	22	22	22	22	11	22	22	22	22	11	22	11	11	11	11	12	12	11	11	11	11	11	11	22	22	22	22	22	22	22	22	22	22	22
5942475|F|0-18:G>C-18:G>C	22	22	22	22	22	22	22	22	22	22	22	22	22	22	22	22	22	22	22	22	22	22	22	22	22	22	22	22	22	22	22	22	22	22	22	22	22	22	22	22	22	22	22	22	22	22	22	22	22
19231331|F|0-8:T>A-8:T>A	22	22	22	22	22	22	22	22	22	22	22	22	22	22	22	22	22	22	22	12	22	22	22	22	22	22	11	11	11	11	11	11	11	11	11	11	11	11	22	22	22	22	22	22	22	22	22	22	22
3553316|F|0-45:G>T-45:G>T	11	11	11	11	11	11	11	11	11	11	11	11	11	11	11	11	11	11	11	11	11	11	11	11	11	11	11	11	11	11	11	11	11	11	11	11	11	11	11	11	11	11	11	11	11	11	11	11	11
3544003|F|0-37:A>C-37:A>C	11	11	11	11	11	11	11	11	11	11	11	11	11	11	11	11	11	11	11	11	11	22	11	11	11	11	11	11	11	11	11	11	11	11	11	11	11	11	11	11	11	11	11	11	11	11	11	11	11
3563683|F|0-19:G>A-19:G>A	11	11	11	11	11	11	11	11	11	11	11	11	11	11	11	11	11	11	11	11	11	11	11	11	11	11	11	11	11	11	11	11	11	11	11	11	11	11	11	11	11	11	11	11	11	11	11	11	11
3549961|F|0-12:A>G-12:A>G	22	22	22	22	22	22	22	22	22	22	22	22	22	22	22	22	22	22	22	22	22	22	22	22	22	22	22	22	22	22	22	22	22	11	22	22	22	22	22	22	22	22	22	22	22	22	22	22	22
5959916|F|0-24:C>T-24:C>T	11	11	11	11	11	11	11	11	11	11	11	11	11	11	11	11	11	11	11	11	11	11	11	11	11	11	11	11	11	11	11	11	11	11	11	11	11	11	11	11	11	11	11	11	11	11	11	11	11
19237811|F|0-27:T>C-27:T>C	22	22	22	22	22	22	22	12	22	22	22	22	22	22	11	22	22	22	22	22	22	22	22	22	22	22	22	22	22	22	22	22	22	22	22	22	22	22	22	22	22	22	22	22	22	22	22	22	22
3565279|F|0-32:A>G-32:A>G	11	11	11	11	11	11	11	11	11	11	11	11	11	11	11	11	11	11	11	11	11	11	11	11	11	11	11	11	11	11	11	11	11	11	11	11	11	11	11	11	11	11	11	11	12	11	11	11	11
5947261|F|0-10:G>A-10:G>A	11	11	11	11	11	11	11	11	11	11	11	11	11	11	11	11	11	11	11	11	11	11	11	11	11	11	11	11	11	11	11	11	11	11	11	11	11	11	11	11	11	11	11	11	11	11	11	11	11
4659054|F|0-29:C>T-29:C>T	11	11	11	11	11	11	11	11	11	11	11	11	11	11	11	22	22	22	22	12	11	22	11	11	22	11	11	11	11	11	11	11	11	11	11	11	11	11	11	11	11	11	11	11	11	11	11	11	11
19242635|F|0-20:A>G-20:A>G	22	22	22	22	22	22	22	22	22	22	22	22	22	22	22	22	22	22	22	22	22	22	22	22	22	22	22	22	22	22	22	22	22	22	22	22	22	22	22	22	22	22	22	22	22	22	22	22	22
3566182|F|0-45:T>A-45:T>A	11	11	11	11	11	11	11	11	11	11	11	11	11	11	11	11	11	11	11	11	11	11	11	11	11	11	11	11	11	11	11	11	11	11	11	11	11	11	11	11	11	11	11	11	11	11	11	11	11
5942759|F|0-21:G>C-21:G>C	22	22	22	22	22	22	22	22	22	22	22	22	22	22	22	22	22	22	22	22	22	22	11	11	22	22	22	22	22	22	22	22	22	22	22	22	22	22	22	22	22	22	22	22	22	22	22	22	22
3563438|F|0-63:T>G-63:T>G	11	11	11	11	11	11	11	11	11	11	11	11	11	11	11	11	11	11	11	11	11	11	11	11	11	11	11	11	11	11	11	11	11	11	11	11	11	11	11	11	11	11	11	11	11	11	11	11	11
3564676|F|0-37:G>C-37:G>C	22	22	22	22	22	22	22	22	22	22	22	22	22	22	22	22	22	22	22	22	22	22	22	22	22	22	22	22	22	22	22	22	22	22	22	22	22	22	22	22	22	22	22	22	22	22	22	22	22
19236826|F|0-65:A>C-65:A>C	11	11	11	11	11	11	11	11	11	11	11	11	11	11	11	11	11	11	11	11	11	11	11	11	11	11	11	11	11	11	11	11	11	11	11	11	11	11	11	11	11	11	11	11	11	11	11	11	11
5962853|F|0-38:G>A-38:G>A	11	11	11	11	11	11	11	11	11	11	11	11	11	11	11	11	11	11	11	11	11	12	11	11	11	11	11	11	11	11	11	11	11	11	11	11	11	11	11	11	11	11	11	11	11	11	11	11	11
3535007|F|0-16:A>C-16:A>C	11	11	11	11	11	11	11	11	11	11	11	11	11	11	11	11	11	11	11	11	11	11	11	11	11	11	11	11	11	11	11	11	11	11	11	11	11	11	11	11	11	11	11	11	11	11	11	11	11
19242722|F|0-34:C>G-34:C>G	22	22	22	22	22	22	22	22	22	22	22	22	22	22	22	22	22	22	22	22	22	22	22	22	22	22	22	22	22	22	22	22	22	22	22	22	22	22	22	22	22	22	22	22	22	22	22	22	22
8056143|F|0-23:C>T-23:C>T	11	11	11	11	11	11	11	11	11	11	11	11	11	11	11	11	11	11	11	11	11	11	11	11	11	11	11	11	11	11	11	11	11	11	11	12	11	11	11	11	11	11	11	11	11	11	11	11	12
3560841|F|0-11:A>G-11:A>G	11	11	11	11	11	11	11	11	11	11	11	11	11	11	11	11	11	11	11	11	11	11	11	11	11	11	11	11	11	11	11	11	11	11	11	11	11	11	11	11	11	11	11	11	11	11	11	11	11
3568343|F|0-39:A>G-39:A>G	11	11	11	11	11	11	11	11	11	11	11	11	11	11	11	11	11	11	11	11	11	11	11	11	11	11	11	11	11	11	11	11	11	11	11	11	11	11	11	11	11	11	11	11	11	11	11	11	11
8056897|F|0-6:T>C-6:T>C	11	11	11	11	11	11	11	11	11	11	11	11	11	11	11	11	11	11	11	11	11	11	11	11	11	11	11	11	11	11	11	11	11	11	11	11	11	11	11	11	11	11	11	11	11	11	11	11	11
5925647|F|0-50:A>T-50:A>T	22	22	22	22	22	22	22	22	22	22	22	22	22	22	22	22	22	22	22	22	22	22	22	22	22	22	11	11	11	11	11	11	11	11	11	11	11	11	22	22	22	22	22	22	22	22	22	22	22
3539555|F|0-47:T>C-47:T>C	11	11	11	11	11	11	11	11	11	11	11	11	11	11	11	22	22	22	22	22	22	22	22	22	22	11	11	11	11	11	11	11	11	22	11	22	22	22	11	11	11	11	11	11	11	11	11	11	11
3552269|F|0-26:C>T-26:C>T	22	22	22	22	22	22	22	22	22	22	22	22	22	22	22	22	22	22	22	11	11	11	22	22	11	22	11	11	11	11	11	11	11	11	12	22	22	22	11	11	11	11	11	11	11	11	11	11	11
3547788|F|0-34:C>A-34:C>A	22	22	22	22	22	22	22	22	22	22	22	22	22	22	22	22	22	22	22	22	22	22	22	22	22	22	22	22	22	22	22	22	22	22	22	22	22	22	11	11	11	11	11	11	11	11	11	11	11
3550684|F|0-66:T>C-66:T>C	22	22	22	22	22	22	22	22	22	22	22	22	22	22	11	22	22	22	22	11	11	22	11	11	11	22	11	11	11	11	11	11	12	11	11	11	11	11	11	11	11	11	11	11	11	11	11	11	11
5931907|F|0-49:A>G-49:A>G	22	22	22	22	22	22	22	22	22	22	22	22	22	22	22	22	22	22	22	22	22	22	22	22	22	22	22	22	22	22	22	22	22	22	22	22	22	22	11	11	11	11	11	11	11	11	11	11	11
4654653|F|0-7:A>T-7:A>T	11	11	11	11	11	11	11	11	11	11	11	11	11	11	11	22	22	22	22	22	22	11	22	22	22	11	11	11	11	11	11	11	11	11	11	11	11	11	22	22	22	22	22	22	22	22	22	22	22
19226563|F|0-6:A>T-6:A>T	11	11	11	11	11	11	11	11	11	11	11	11	11	11	11	11	11	11	11	22	22	11	22	22	22	22	22	22	22	22	22	22	22	22	22	22	22	22	22	22	22	22	22	22	22	22	22	22	22
3549782|F|0-20:C>T-20:C>T	11	11	11	11	11	11	11	11	11	11	11	11	11	11	11	22	22	22	22	22	22	22	22	22	22	22	22	22	22	22	22	12	22	22	22	22	12	22	11	11	11	11	11	11	11	11	11	11	11
3566008|F|0-28:T>C-28:T>C	22	22	22	22	22	22	22	22	22	22	22	22	22	22	22	22	22	22	22	22	22	22	22	22	22	11	22	22	22	22	22	22	22	22	22	22	22	22	11	11	11	11	11	11	11	11	11	11	11
3550728|F|0-11:C>G-11:C>G	11	11	11	11	11	11	11	11	11	11	11	11	11	11	11	22	22	22	22	22	22	22	22	22	22	22	11	11	11	11	11	11	11	11	11	22	22	22	11	11	11	11	11	11	11	11	11	11	11
3568505|F|0-24:C>A-24:C>A	11	11	11	11	11	11	11	11	11	11	11	11	11	11	11	11	11	11	11	11	11	11	11	11	11	11	11	11	11	11	11	12	11	11	11	11	11	11	22	22	22	22	22	22	22	22	22	22	22
5954536|F|0-56:A>G-56:A>G	22	22	22	22	22	22	22	22	22	22	22	22	22	22	22	11	11	11	11	11	11	11	11	11	11	22	11	11	11	11	11	12	11	11	11	11	11	11	11	11	11	11	11	11	11	11	11	11	11
5934017|F|0-17:A>G-17:A>G	11	11	11	11	11	11	11	11	11	11	11	11	11	11	11	22	22	22	22	11	22	22	22	22	11	22	11	11	11	11	11	11	11	11	11	22	22	22	22	22	22	22	22	22	22	22	22	22	22
3566401|F|0-24:G>A-24:G>A	22	22	22	22	22	22	22	22	22	22	22	22	22	22	22	22	22	22	22	22	22	22	22	22	22	22	22	22	22	22	22	22	22	22	22	22	22	22	11	11	11	11	11	11	11	11	11	11	11
3538973|F|0-45:T>G-45:T>G	22	22	22	22	22	22	22	22	22	22	22	22	22	22	11	22	22	22	22	11	11	22	11	11	11	11	11	11	11	11	11	11	11	11	11	11	11	11	11	11	11	11	11	11	11	11	11	11	11
3566116|F|0-6:A>T-6:A>T	22	22	22	22	22	22	22	22	22	22	22	22	22	22	22	22	22	22	22	22	22	22	22	22	22	22	22	22	22	22	22	22	22	22	22	11	11	11	22	22	22	22	22	22	22	22	22	22	22
3553966|F|0-16:G>T-16:G>T	22	22	22	22	22	22	22	22	22	22	22	22	22	22	22	22	22	22	22	22	22	11	22	22	22	11	22	22	22	22	22	22	22	22	22	11	11	11	11	11	11	11	11	11	11	11	11	11	11
5958419|F|0-36:C>T-36:C>T	11	11	11	11	11	11	11	11	11	11	11	11	11	11	11	11	11	11	11	11	11	22	11	11	11	11	11	11	11	11	11	11	11	11	11	22	22	22	22	22	22	22	22	22	22	22	22	22	22
19222080|F|0-7:C>T-7:C>T	11	11	11	11	11	11	11	11	11	11	11	11	11	11	11	22	22	22	22	22	22	22	22	22	22	22	22	22	22	22	12	22	22	22	22	22	22	22	22	22	22	22	22	22	22	22	22	22	22
3564682|F|0-23:C>T-23:C>T	22	22	22	22	22	22	22	22	22	22	22	22	22	22	22	22	22	22	22	22	22	22	22	22	22	22	22	22	22	22	22	12	22	22	22	22	22	22	11	11	11	11	11	11	11	11	11	11	11
3561069|F|0-48:C>T-48:C>T	11	11	11	11	11	11	11	11	11	11	11	11	11	11	11	11	11	11	11	11	11	11	11	11	11	11	11	11	11	11	11	11	11	11	11	11	11	11	22	22	22	22	22	22	22	22	22	22	22
3554227|F|0-27:T>G-27:T>G	11	11	11	11	11	11	11	11	11	11	11	11	11	11	11	22	22	22	22	12	22	11	22	22	12	11	22	22	22	22	22	22	22	11	22	22	22	22	22	22	22	22	22	22	22	22	22	22	22
3550163|F|0-47:T>G-47:T>G	11	11	11	11	11	11	11	11	11	11	11	11	11	11	11	22	22	22	22	11	11	22	11	11	11	22	22	22	22	22	22	22	22	22	22	22	22	22	22	22	22	22	22	22	22	22	22	22	22
3554503|F|0-43:C>T-43:C>T	11	11	11	11	11	11	11	11	11	11	11	11	11	11	11	11	11	11	11	11	11	11	11	11	11	11	11	11	11	11	11	11	11	11	11	11	11	11	22	22	22	22	22	22	12	22	22	22	22
5949167|F|0-62:G>A-62:G>A	11	11	11	11	11	11	11	11	11	11	11	11	11	11	11	11	11	11	11	11	11	11	11	11	11	11	22	22	22	22	22	22	22	22	22	22	22	22	22	22	22	22	22	22	22	22	22	22	22
3553928|F|0-9:C>T-9:C>T	11	11	11	11	11	11	11	11	11	11	11	11	11	11	11	22	22	22	22	22	11	11	11	11	12	22	22	22	22	22	22	12	22	11	22	11	11	11	11	11	11	11	11	11	11	11	11	11	11
3564609|F|0-48:C>T-48:C>T	22	22	22	22	22	22	22	22	22	22	22	22	22	22	22	22	22	22	22	22	22	22	22	22	22	22	11	11	11	11	11	11	11	11	11	11	11	11	22	22	22	22	22	22	22	22	22	22	22
5951599|F|0-32:C>T-32:C>T	22	22	22	22	22	22	22	22	22	22	22	22	22	22	22	11	11	11	11	11	11	11	11	11	11	22	11	11	11	11	11	11	11	11	11	11	11	11	11	11	11	11	11	11	11	11	11	11	11
3539499|F|0-18:A>G-18:A>G	11	11	11	11	11	11	11	11	11	11	11	11	11	11	11	11	11	11	11	11	11	11	11	11	11	11	11	11	11	11	12	11	11	11	11	11	11	11	22	22	22	22	22	22	22	22	22	22	22
5952733|F|0-54:C>A-54:C>A	11	11	11	11	11	11	11	11	11	11	11	11	11	11	11	22	22	22	22	11	11	22	22	22	12	22	22	22	22	22	22	22	22	22	22	22	22	22	22	22	22	22	22	22	22	22	22	22	22
19240558|F|0-21:A>G-21:A>G	11	11	11	11	11	11	11	11	11	11	11	11	11	11	11	22	22	22	22	22	22	22	22	22	22	22	22	22	22	22	22	22	22	22	22	11	11	11	22	22	22	22	22	22	22	22	22	22	22
3565116|F|0-16:A>G-16:A>G	11	11	11	11	11	11	11	12	11	11	11	11	11	11	22	11	11	11	11	11	11	11	11	11	11	11	22	22	22	22	22	22	22	22	11	11	11	11	11	11	11	11	11	11	11	11	11	11	11
3539638|F|0-23:C>A-23:C>A	11	11	11	11	11	11	11	11	11	11	11	11	11	11	11	11	11	11	11	11	11	11	11	11	11	11	11	11	11	11	11	11	11	11	11	11	11	11	22	22	22	22	22	22	22	22	22	22	22
3563338|F|0-28:C>T-28:C>T	22	22	22	22	22	22	22	22	22	22	22	22	22	22	22	11	11	11	11	11	11	11	11	11	11	11	22	22	22	22	22	22	22	22	12	11	11	11	11	11	11	11	11	11	11	11	11	11	11
3565396|F|0-55:A>G-55:A>G	11	11	11	11	11	11	11	11	11	11	11	11	11	11	11	22	22	22	22	22	22	22	11	11	12	22	22	22	22	22	22	22	22	22	22	22	22	22	22	22	22	22	22	22	22	22	22	22	22
19245292|F|0-16:A>T-16:A>T	22	22	22	22	22	22	22	22	22	22	22	22	22	22	22	22	22	22	22	22	22	11	22	22	22	22	22	22	22	22	22	22	22	22	22	22	22	22	22	22	22	22	22	22	22	22	22	22	22
5958221|F|0-45:T>C-45:T>C	22	22	22	22	22	22	22	22	22	22	22	22	22	22	22	22	22	22	22	22	22	22	22	22	22	22	11	11	11	11	11	11	11	11	11	11	11	11	22	22	22	22	22	22	22	22	22	22	22
4656373|F|0-32:A>G-32:A>G	22	22	22	22	22	22	22	22	22	22	22	22	22	22	22	11	11	11	11	11	11	11	11	11	11	11	22	22	22	22	22	22	12	11	22	11	11	11	11	11	11	11	11	11	11	11	11	11	11
3564290|F|0-46:G>C-46:G>C	11	11	11	11	11	11	11	11	11	11	11	11	11	11	11	11	11	11	11	11	11	11	11	11	11	11	11	11	11	11	11	11	11	11	11	11	11	11	22	22	22	22	22	22	22	22	22	22	22
3554270|F|0-16:A>T-16:A>T	22	22	22	22	22	22	22	22	22	22	22	22	22	22	22	22	22	22	22	12	22	22	22	22	22	22	11	11	11	11	11	11	11	11	11	22	22	22	22	22	22	22	22	22	22	22	22	22	22
19228979|F|0-39:A>G-39:A>G	11	11	11	11	11	11	11	11	11	11	11	11	11	11	11	22	22	22	22	22	22	22	22	22	22	22	22	22	22	22	22	22	22	22	22	22	22	22	22	22	22	22	22	22	22	22	22	22	22
3543176|F|0-29:T>A-29:T>A	22	22	22	22	22	22	22	22	22	22	22	22	22	22	22	22	22	22	22	22	22	22	22	22	22	22	22	22	22	22	12	22	22	22	11	11	11	11	11	11	11	11	11	11	11	11	11	11	11
5944903|F|0-9:C>T-9:C>T	11	11	11	11	11	11	11	11	11	11	11	11	11	11	11	22	22	22	22	11	11	22	11	11	11	11	22	22	22	22	22	22	22	22	22	11	11	11	11	11	11	11	11	11	11	11	11	11	11
3641978|F|0-19:T>C-19:T>C	11	11	11	11	11	11	11	11	11	11	11	11	11	11	11	11	11	11	11	11	11	11	11	11	11	11	11	11	11	11	11	11	11	11	11	11	11	11	22	22	22	22	22	22	22	22	22	22	22
3562996|F|0-27:T>C-27:T>C	11	11	11	11	11	11	11	11	11	11	11	11	11	11	22	11	11	11	11	12	22	11	22	22	12	11	11	11	11	11	11	11	11	11	11	11	11	11	11	11	11	11	11	11	11	11	11	11	11
4663180|F|0-56:A>G-56:A>G	22	22	22	22	22	22	22	22	22	22	22	22	22	22	22	22	22	22	22	22	22	22	22	22	22	22	22	22	22	22	22	12	22	22	22	22	22	22	22	22	22	22	22	22	22	22	22	22	22
3546422|F|0-24:A>G-24:A>G	11	11	11	11	11	11	11	11	11	11	11	11	11	11	11	11	11	11	11	11	11	11	11	11	11	11	11	11	11	11	11	11	11	11	11	11	11	11	22	22	22	22	22	22	22	22	22	22	22
3559245|F|0-14:G>T-14:G>T	22	22	22	22	22	22	22	22	22	22	12	22	11	22	22	11	11	11	11	11	11	11	11	11	11	11	11	11	11	11	11	11	11	11	11	11	11	11	11	11	11	11	11	11	11	11	11	11	11
4658028|F|0-49:T>A-49:T>A	11	11	11	11	11	11	11	11	11	11	11	11	11	11	11	22	22	22	22	22	11	11	11	11	22	22	11	11	11	11	11	11	12	22	11	22	22	22	11	11	11	11	11	11	11	11	11	11	11
3546862|F|0-7:C>T-7:C>T	11	11	11	11	11	11	11	11	11	11	11	11	11	11	11	22	22	22	22	12	11	22	11	11	12	22	22	22	22	22	22	22	22	22	12	11	11	11	11	11	11	11	11	11	11	11	11	11	11
3565172|F|0-9:G>A-9:G>A	11	11	11	11	11	11	11	11	11	11	11	11	11	11	11	11	11	11	11	22	11	11	11	11	11	11	11	11	11	11	11	11	11	11	11	11	11	11	22	12	22	22	22	22	22	22	22	22	22
3554184|F|0-68:T>C-68:T>C	11	11	11	11	11	11	11	11	11	11	11	11	11	11	11	11	11	11	11	11	11	11	11	11	11	11	11	11	11	11	11	11	11	11	11	11	11	11	11	11	11	11	11	11	11	11	11	11	11
3538539|F|0-18:A>G-18:A>G	11	11	11	11	11	11	11	11	11	11	11	11	11	11	11	11	11	11	11	11	11	11	11	11	11	11	22	22	22	22	12	22	22	22	22	22	22	22	11	11	11	11	11	11	11	11	11	11	11
5933789|F|0-64:T>C-64:T>C	11	11	11	11	11	11	11	11	11	11	11	11	11	11	11	22	22	22	22	11	22	22	22	22	22	11	11	11	11	11	11	11	12	11	11	11	11	11	11	11	11	11	11	11	11	11	11	11	11
8056205|F|0-8:A>C-8:A>C	22	22	22	22	22	22	22	22	22	22	22	22	22	22	22	22	22	22	22	22	22	22	22	22	22	22	22	22	22	22	22	22	22	22	22	22	22	22	11	11	11	11	11	11	11	11	11	11	11
4661146|F|0-30:G>A-30:G>A	11	11	11	11	11	11	11	11	11	11	11	11	11	11	11	11	11	11	11	11	11	11	11	11	11	11	11	11	11	11	11	11	11	11	11	11	11	11	11	11	11	11	11	11	11	11	11	11	11
4663474|F|0-33:T>C-33:T>C	11	11	11	11	11	11	11	11	11	11	11	11	11	11	11	22	22	22	22	22	22	22	22	22	22	22	11	11	11	11	11	11	11	11	11	11	11	11	11	11	11	11	11	11	11	11	11	11	11
3535151|F|0-38:G>A-38:G>A	11	11	11	11	11	11	11	11	11	11	11	11	11	11	11	11	11	11	11	11	11	11	11	11	11	11	11	11	11	11	11	11	11	11	11	11	11	11	22	22	22	22	22	22	22	22	22	22	22
3546994|F|0-54:G>A-54:G>A	11	11	11	11	11	11	11	12	11	11	11	11	11	11	22	11	11	11	11	11	11	22	11	11	11	11	11	11	11	11	11	11	11	11	11	11	11	11	11	11	11	11	11	11	11	11	11	11	11
19237400|F|0-49:T>G-49:T>G	11	11	11	11	11	11	11	11	11	11	11	11	11	11	11	22	22	22	22	22	22	22	22	22	22	22	22	22	22	22	22	22	22	22	22	22	22	22	22	22	22	22	22	22	22	22	22	22	22
8056640|F|0-51:C>G-51:C>G	22	22	22	22	22	22	22	22	22	22	22	22	22	22	22	22	22	22	22	22	22	22	22	22	22	11	22	22	22	22	22	22	22	22	22	22	22	22	11	11	11	11	11	11	11	11	11	11	11
5930804|F|0-33:C>A-33:C>A	22	22	22	22	22	22	22	22	22	22	22	22	22	22	22	22	22	22	22	22	22	22	22	22	22	22	22	22	22	22	22	22	22	22	22	22	22	22	22	22	22	22	22	22	22	22	22	22	22
5939878|F|0-59:G>A-59:G>A	11	11	11	11	11	11	11	11	11	11	11	11	11	11	11	11	11	11	11	11	22	11	22	22	22	11	11	11	11	11	11	11	11	11	11	11	11	11	11	11	11	11	11	11	11	11	11	11	11
5950781|F|0-23:G>A-23:G>A	11	11	11	11	11	11	11	11	11	11	11	11	11	11	11	11	11	11	11	11	11	11	11	11	11	22	11	11	11	11	11	11	11	11	11	11	11	11	11	11	11	11	11	11	11	11	11	11	11
3562273|F|0-57:T>A-57:T>A	11	11	11	11	11	11	11	11	11	11	11	11	11	11	11	22	22	22	22	12	11	22	11	11	11	22	11	11	11	11	11	11	11	22	12	22	22	22	11	11	11	11	11	11	11	11	11	11	11
5948971|F|0-59:G>A-59:G>A	11	11	11	11	11	11	11	11	11	11	11	11	11	11	11	11	11	11	11	22	22	11	22	22	22	22	11	11	11	11	11	11	11	11	11	11	11	11	11	11	11	11	11	11	11	11	11	11	11
3558603|F|0-22:C>T-22:C>T	22	22	22	22	22	22	22	22	22	22	22	22	22	22	22	22	22	22	22	22	22	22	22	22	22	22	11	11	11	11	11	11	11	11	11	11	11	11	22	22	22	22	22	22	22	22	22	22	22
3563515|F|0-48:T>C-48:T>C	11	11	11	11	11	11	11	11	11	11	11	11	11	11	11	11	11	11	11	11	11	11	22	22	22	11	11	11	11	11	11	11	11	11	11	11	11	11	22	22	22	22	22	22	22	22	22	22	22
19234874|F|0-59:G>T-59:G>T	22	22	22	22	22	22	22	22	22	22	22	22	22	22	22	22	22	22	22	22	22	22	22	22	22	22	22	22	22	22	22	22	22	22	22	22	22	22	22	22	22	22	22	22	22	22	22	22	22
5914880|F|0-48:T>C-48:T>C	11	11	11	11	11	11	11	11	11	11	11	11	11	11	11	22	22	22	22	11	11	22	11	11	11	11	11	11	11	11	11	11	11	11	11	11	11	11	11	11	11	11	11	11	11	11	11	11	11
3550203|F|0-37:A>G-37:A>G	11	11	11	11	11	11	11	11	11	11	11	11	11	11	11	11	11	11	11	11	11	11	11	11	11	11	22	22	22	22	22	22	22	22	22	22	22	22	11	11	11	11	11	11	11	11	11	11	11
19243641|F|0-22:T>G-22:T>G	22	22	22	22	22	22	22	22	22	22	22	22	22	22	22	22	22	22	22	22	22	11	22	22	22	22	11	11	11	11	11	11	11	11	12	22	22	22	22	22	22	22	22	22	22	22	22	22	22
5926773|F|0-63:T>C-63:T>C	11	11	11	11	11	11	11	11	11	11	11	11	11	11	11	11	11	11	11	11	11	11	11	11	11	11	11	11	11	11	11	11	11	11	11	11	11	11	11	11	11	11	11	11	11	11	11	11	11
3562103|F|0-30:T>G-30:T>G	11	11	11	11	11	11	11	11	11	11	11	11	11	11	11	11	11	11	11	11	22	11	22	22	11	11	11	11	11	11	11	11	11	11	11	11	11	11	11	11	11	11	11	11	11	11	11	11	11
5930291|F|0-16:C>T-16:C>T	11	11	11	11	11	11	11	11	11	11	11	11	11	11	11	11	11	11	11	11	11	22	11	11	11	11	11	11	11	11	11	11	11	11	11	11	11	11	11	11	11	11	11	11	11	11	11	11	11
3567854|F|0-6:G>A-6:G>A	11	11	11	11	11	11	11	11	11	11	12	11	22	11	11	11	11	11	11	11	11	11	11	11	11	11	11	11	11	11	11	11	11	11	11	11	11	11	11	11	11	11	11	11	11	11	11	11	11
3553609|F|0-14:C>A-14:C>A	11	11	11	11	11	11	11	11	11	11	11	11	11	11	22	22	22	22	22	11	11	11	11	11	11	22	11	11	11	11	11	11	11	11	11	11	11	11	11	11	11	11	11	11	11	11	11	11	11
3641799|F|0-37:C>T-37:C>T	22	22	22	22	22	22	22	22	22	22	22	22	22	22	22	11	11	11	11	11	11	11	11	11	11	11	11	11	11	11	11	11	11	11	11	11	11	11	11	11	11	11	11	11	11	11	11	11	11
19227798|F|0-28:G>A-28:G>A	22	22	22	22	22	22	22	22	22	22	22	22	22	22	22	22	22	22	22	22	22	22	22	22	22	22	22	22	22	22	22	22	22	22	22	22	22	22	22	22	22	22	22	22	22	22	22	22	22
3537007|F|0-42:C>G-42:C>G	11	11	11	11	11	11	11	11	11	11	11	11	11	11	11	22	22	22	22	11	11	11	22	22	11	11	11	11	11	11	11	11	11	11	11	11	12	11	11	11	11	11	11	11	11	11	11	11	11
24466473|F|0-31:A>G-31:A>G	22	22	22	22	22	22	22	22	22	22	22	22	22	22	22	22	22	22	22	22	22	22	22	22	22	22	22	22	22	22	22	22	22	22	22	22	22	22	22	22	22	22	22	22	22	22	22	22	22
3641555|F|0-40:C>T-40:C>T	11	11	11	11	11	11	11	11	11	11	11	11	11	11	11	11	11	11	11	11	11	11	11	11	11	11	11	11	11	11	11	11	11	11	11	11	11	11	11	11	11	11	11	11	11	11	11	11	11
4662100|F|0-25:T>C-25:T>C	11	11	11	11	11	11	11	11	11	11	11	11	11	11	11	11	11	11	11	11	11	11	11	11	11	22	11	11	11	11	11	11	11	11	11	11	11	11	11	11	11	11	11	11	11	11	11	11	11
5921660|F|0-24:A>C-24:A>C	11	11	11	11	11	11	11	11	11	11	11	11	11	11	11	11	11	11	11	11	11	11	11	11	11	11	11	11	11	11	11	11	11	11	11	11	11	11	11	11	11	11	11	11	11	11	11	11	11
4662813|F|0-42:G>A-42:G>A	22	22	22	22	22	22	22	22	22	22	22	22	22	22	22	22	22	22	22	22	22	22	22	22	22	22	11	11	11	11	11	11	12	11	11	11	11	11	22	22	22	22	22	22	22	22	22	22	22
5936720|F|0-5:C>T-5:C>T	11	11	11	11	11	11	11	11	11	11	11	11	11	11	11	11	11	11	11	11	11	11	11	11	11	11	11	11	11	11	11	11	11	11	11	11	11	11	11	11	11	11	11	11	11	11	11	11	11
3563572|F|0-21:T>A-21:T>A	11	11	11	11	11	11	11	11	11	11	11	11	11	11	11	11	11	11	11	11	11	11	11	11	11	11	11	11	11	11	11	11	11	11	11	11	11	11	11	11	11	11	11	11	11	11	11	11	11
4662069|F|0-57:G>A-57:G>A	11	11	11	11	11	11	11	11	11	11	11	11	11	11	11	11	11	11	11	11	11	11	11	11	11	11	11	11	11	11	11	11	11	11	11	11	11	11	11	11	11	11	11	11	11	11	11	11	11
5942688|F|0-44:C>G-44:C>G	22	22	22	22	22	22	22	22	22	22	22	22	22	22	22	22	22	22	22	22	22	22	22	22	22	22	22	22	22	22	22	12	22	22	22	22	22	22	22	22	22	22	22	22	22	22	22	22	22
4662160|F|0-47:A>G-47:A>G	11	11	11	11	11	11	11	11	11	11	11	11	11	11	11	22	22	22	22	11	11	11	11	11	11	11	11	11	11	11	11	11	11	11	11	22	22	22	11	11	11	11	11	11	11	11	11	11	11
3550468|F|0-26:T>C-26:T>C	11	11	11	11	11	11	11	11	11	11	11	11	11	11	11	11	11	11	11	11	11	11	11	11	11	11	11	11	11	11	11	11	11	11	11	11	11	11	11	11	11	11	11	11	11	11	11	11	11
4661694|F|0-68:G>A-68:G>A	11	11	11	11	11	11	11	11	11	11	11	11	11	11	11	11	11	11	11	11	11	11	11	11	11	11	11	11	11	11	11	11	11	11	11	11	11	11	11	11	11	11	11	11	11	11	11	11	11
19230397|F|0-60:C>G-60:C>G	22	22	22	22	22	22	22	22	22	22	22	22	22	22	22	22	22	22	22	22	22	22	22	22	22	22	22	22	22	22	22	12	22	22	22	22	22	22	22	22	22	22	22	22	22	22	22	22	22
3562273|F|0-32:A>G-32:A>G	11	11	11	11	11	11	11	11	11	11	11	11	11	11	11	11	11	11	11	11	11	11	11	11	11	11	22	22	22	22	22	22	22	11	12	11	11	11	11	11	11	11	11	11	11	11	11	11	11
5941887|F|0-19:A>G-19:A>G	11	11	11	11	11	11	11	11	11	11	11	11	11	11	11	11	11	11	11	11	11	11	11	11	11	11	11	11	11	11	11	11	11	11	11	11	11	11	11	11	11	11	11	11	11	11	11	11	11
5955207|F|0-15:G>C-15:G>C	11	11	11	11	11	11	11	11	11	11	11	11	11	11	11	11	11	11	11	11	11	11	11	11	11	11	22	22	22	22	22	22	12	22	22	22	22	22	11	11	11	11	11	11	11	11	11	11	11
3538007|F|0-32:G>A-32:G>A	11	11	11	11	11	11	11	11	11	11	11	11	11	11	11	11	11	11	11	11	11	11	11	11	11	11	22	22	22	22	12	22	22	22	22	11	11	11	11	11	11	11	11	11	11	11	11	11	11
3543950|F|0-39:A>C-39:A>C	11	11	11	11	11	11	11	11	11	11	11	11	11	11	11	11	11	11	11	11	11	11	11	11	11	11	11	11	11	11	11	11	11	11	11	11	11	11	22	22	12	22	22	22	12	12	22	12	22
3563187|F|0-53:G>C-53:G>C	11	11	11	11	11	11	11	11	11	11	11	11	11	11	11	22	22	22	22	11	11	11	11	11	11	11	11	11	11	11	11	11	11	11	11	11	11	11	11	11	11	11	11	11	11	11	11	11	11
5937119|F|0-33:G>C-33:G>C	22	22	22	22	22	22	22	22	22	22	22	22	22	22	22	22	22	22	22	22	22	22	11	11	11	22	22	22	22	22	22	22	22	22	22	22	22	22	22	22	22	22	22	22	22	22	22	22	22
5957917|F|0-9:T>A-9:T>A	11	11	11	11	11	11	11	11	11	11	11	11	11	11	11	11	11	11	11	11	11	11	11	11	11	11	11	11	11	11	11	11	11	11	11	11	11	11	11	11	11	11	11	11	11	11	11	11	11
3563263|F|0-19:G>C-19:G>C	11	11	11	11	11	11	11	11	11	11	11	11	11	11	11	11	11	11	11	11	11	11	11	11	11	11	11	11	11	11	11	11	11	11	11	11	11	11	11	11	11	11	11	11	11	11	11	11	11
3534870|F|0-50:T>G-50:T>G	22	22	22	22	22	22	22	22	22	22	22	22	22	22	22	22	22	22	22	22	22	22	22	22	22	22	22	22	22	22	22	22	22	22	22	22	22	22	22	22	22	22	22	22	22	22	22	22	22
5949390|F|0-47:C>G-47:C>G	11	11	11	11	11	11	11	11	11	11	11	11	11	11	11	11	11	11	11	11	11	11	11	11	11	11	11	11	11	11	11	11	11	11	11	11	11	11	11	11	11	11	11	11	11	11	11	11	11
3546040|F|0-11:C>T-11:C>T	11	11	11	11	11	11	11	11	11	11	11	11	11	11	11	11	11	11	11	11	11	11	11	11	11	11	11	11	11	11	11	11	11	11	11	11	11	11	11	11	11	11	11	11	11	11	11	11	11
8054878|F|0-36:T>C-36:T>C	11	11	11	11	11	11	11	12	11	11	12	11	22	11	22	22	22	22	22	12	22	11	22	22	22	11	11	11	11	11	11	11	11	11	11	11	11	11	11	11	11	11	11	11	11	11	11	11	11
5926822|F|0-7:G>A-7:G>A	11	11	11	11	11	11	11	11	11	11	11	11	11	11	11	11	11	11	11	11	11	11	11	11	11	11	11	11	11	11	11	11	11	11	11	11	11	11	11	11	11	11	11	11	11	11	11	11	11
5942381|F|0-26:C>T-26:C>T	11	11	11	11	11	11	11	11	11	11	11	11	11	11	11	11	11	11	11	11	11	11	11	11	11	11	11	11	11	11	11	11	11	11	11	11	11	11	11	11	11	11	11	11	11	11	11	11	11
3566126|F|0-21:T>A-21:T>A	11	11	11	11	11	11	11	11	11	11	11	11	11	11	11	11	11	11	11	11	11	11	11	11	11	11	11	11	11	11	11	11	11	11	11	11	11	11	11	11	11	11	11	11	11	11	11	11	11
3560082|F|0-31:T>C-31:T>C	11	11	11	11	11	11	11	11	11	11	11	11	11	11	11	11	11	11	11	11	11	11	11	11	11	11	11	11	11	11	11	11	11	11	12	22	22	22	11	11	11	11	11	11	11	11	11	11	11
3641526|F|0-42:G>A-42:G>A	11	11	11	11	11	11	11	11	11	11	11	11	11	11	11	11	11	11	11	11	11	11	11	11	11	11	11	11	11	11	11	11	11	11	11	11	11	11	11	11	11	11	11	11	11	11	11	11	11
4662725|F|0-32:G>A-32:G>A	11	11	11	11	11	11	11	11	11	11	11	11	11	11	11	11	11	11	11	11	11	11	11	11	11	11	11	11	11	11	11	11	11	11	11	22	22	22	11	11	11	11	11	11	11	11	11	11	11
3561757|F|0-54:A>G-54:A>G	11	11	11	11	11	11	11	11	11	11	11	11	11	11	11	11	11	11	11	11	11	11	11	11	11	11	11	11	11	11	11	11	11	11	11	11	11	11	11	11	11	11	11	11	11	11	11	11	11
5938613|F|0-47:C>G-47:C>G	11	11	11	11	11	11	11	11	11	11	11	11	11	11	11	11	11	11	11	11	11	11	11	11	11	11	11	11	11	11	11	11	11	11	11	11	11	11	11	11	11	11	11	11	11	11	11	11	11
3563474|F|0-27:A>G-27:A>G	11	11	11	11	11	11	11	11	11	11	11	11	11	11	11	22	22	22	22	22	11	11	11	11	12	11	11	11	11	11	11	11	11	11	11	11	11	11	11	11	11	11	11	11	11	11	11	11	11
8056235|F|0-20:T>C-20:T>C	22	22	22	22	22	22	22	22	22	22	22	22	22	22	22	22	22	22	22	22	22	22	22	22	22	22	22	22	22	22	22	22	22	22	22	22	22	22	22	22	22	22	22	22	22	22	22	22	22
3567211|F|0-51:A>G-51:A>G	11	11	11	11	11	11	11	11	11	11	11	11	11	11	11	11	11	11	11	12	12	11	11	11	12	11	11	11	11	11	11	11	11	11	11	11	11	11	11	11	11	11	11	11	11	11	11	11	11
3558066|F|0-24:C>T-24:C>T	11	11	11	11	11	11	11	11	11	11	11	11	11	11	11	22	22	22	22	11	11	11	11	11	11	11	11	11	11	11	11	11	11	11	11	11	11	11	11	11	11	11	11	11	11	11	11	11	11
3555897|F|0-33:G>A-33:G>A	11	11	11	11	11	11	11	11	11	11	11	11	11	11	11	11	11	11	11	11	11	11	11	11	11	11	11	11	11	11	11	11	11	11	11	11	11	11	11	11	11	11	11	11	11	11	11	11	11
5939392|F|0-28:C>T-28:C>T	11	11	11	11	11	11	11	11	11	11	11	11	11	11	11	11	11	11	11	11	11	11	11	11	11	11	11	11	11	11	11	11	11	11	11	11	11	12	11	12	11	11	11	11	11	11	11	11	11
3559823|F|0-58:T>C-58:T>C	11	11	11	11	11	11	11	11	11	11	11	11	11	11	11	11	11	11	11	11	11	11	11	11	11	11	11	11	11	11	11	11	11	11	11	11	11	11	11	11	11	11	11	11	11	11	11	11	11
3536762|F|0-35:T>C-35:T>C	11	11	11	11	11	11	11	11	11	11	11	11	11	11	11	11	11	11	11	11	11	11	11	11	11	11	11	11	11	11	11	11	11	11	11	11	11	11	11	11	11	11	11	11	11	11	11	11	11
4663118|F|0-51:C>T-51:C>T	11	11	11	11	11	11	11	11	11	11	11	11	11	11	11	11	11	11	11	11	11	11	11	11	11	11	11	11	11	11	11	12	11	11	11	11	11	11	11	11	11	11	11	11	11	11	11	11	11
3565193|F|0-33:T>A-33:T>A	11	11	11	11	11	11	11	11	11	11	11	11	11	11	11	11	11	11	11	11	11	11	11	11	11	11	11	11	11	11	11	11	11	11	11	11	11	11	11	11	11	11	11	11	11	11	11	11	11
19240653|F|0-7:A>C-7:A>C	22	22	22	22	22	22	22	22	22	22	22	22	22	22	22	22	22	22	22	22	22	22	22	22	22	22	22	22	22	22	22	22	22	22	22	22	22	22	22	22	22	22	22	22	22	22	22	22	22
19244437|F|0-38:G>A-38:G>A	22	22	22	22	22	22	22	22	22	22	22	22	22	22	22	22	22	22	22	22	22	22	22	22	22	22	22	22	22	22	22	22	22	22	22	22	22	22	22	22	22	22	22	22	22	22	22	22	22
4659841|F|0-52:A>G-52:A>G	11	11	11	11	11	11	11	11	11	11	11	11	11	11	11	11	11	11	11	11	11	11	11	11	11	11	11	11	11	11	11	11	11	11	11	11	11	11	11	11	11	11	11	11	11	11	11	11	11
4663338|F|0-21:G>T-21:G>T	11	11	11	11	11	11	11	11	11	11	11	11	11	11	11	11	11	11	11	11	11	11	11	11	11	11	11	11	11	11	11	11	11	11	11	11	11	11	11	11	11	11	11	11	11	11	11	11	11
5939212|F|0-24:A>C-24:A>C	11	11	11	11	11	11	11	11	11	11	11	11	11	11	11	11	11	11	11	11	11	11	11	11	11	11	11	11	11	11	11	11	11	11	11	11	11	11	11	11	11	11	11	11	11	11	11	11	11
3568820|F|0-21:A>G-21:A>G	11	11	11	11	11	11	11	11	11	11	11	11	11	11	11	11	11	11	11	11	11	11	11	11	11	11	11	11	11	11	11	11	12	11	11	11	11	11	11	11	11	11	11	11	11	11	11	11	11
5954584|F|0-20:C>G-20:C>G	22	22	22	22	22	22	22	22	22	22	22	22	22	22	22	22	22	22	22	22	22	22	22	22	22	22	12	12	12	12	12	12	12	12	12	22	22	22	22	22	22	22	22	22	22	22	22	22	22
3560976|F|0-36:T>C-36:T>C	11	11	11	11	11	11	11	11	11	11	11	11	11	11	11	11	11	11	11	11	11	11	11	11	11	11	11	11	11	11	11	11	11	11	11	11	11	11	11	11	11	11	11	11	11	11	11	11	11
24468093|F|0-53:C>T-53:C>T	11	11	11	11	11	11	11	11	11	11	11	11	11	11	11	11	11	11	11	11	11	11	11	11	11	11	11	11	11	11	11	11	11	11	11	11	11	11	11	11	11	11	11	11	11	11	11	11	11
3563167|F|0-57:T>A-57:T>A	11	11	11	11	11	11	11	11	11	11	11	11	11	11	11	11	11	11	11	11	11	11	11	11	11	11	11	11	11	11	11	11	11	11	11	11	11	11	11	11	11	11	11	11	11	11	11	11	11
3566556|F|0-38:A>G-38:A>G	11	11	11	11	11	11	11	11	11	11	11	11	11	11	11	11	11	11	11	11	11	11	11	11	11	11	11	11	11	11	11	11	11	11	11	11	11	11	11	11	11	11	11	11	11	11	11	11	11
3540950|F|0-33:G>T-33:G>T	11	11	11	11	11	11	11	11	11	11	11	11	11	11	11	11	11	11	11	11	11	11	11	11	11	11	11	11	11	11	11	11	11	11	11	11	11	11	11	11	11	11	11	11	11	11	11	11	11
4661813|F|0-25:A>C-25:A>C	11	11	11	11	11	11	11	11	11	11	11	11	11	11	11	11	11	11	11	11	11	11	11	11	11	12	11	11	11	11	11	11	11	11	11	11	11	11	11	11	11	11	11	11	11	11	11	11	11
3541349|F|0-24:A>T-24:A>T	11	11	11	11	11	11	11	11	11	11	11	11	11	11	11	11	11	11	11	12	12	11	12	12	12	11	11	11	11	11	11	11	11	11	11	11	11	11	11	11	11	11	11	11	11	11	11	11	11
4658785|F|0-21:A>G-21:A>G	22	22	22	22	22	22	22	22	22	22	22	22	22	22	22	22	22	22	22	22	22	22	22	22	22	22	12	12	12	12	12	12	12	22	22	22	22	22	22	22	22	22	22	22	22	22	22	22	22
4659127|F|0-33:C>T-33:C>T	22	22	22	22	22	22	22	22	22	22	22	22	22	22	22	22	22	22	22	22	22	22	22	22	22	22	11	11	11	11	11	11	12	11	11	11	11	11	11	11	11	11	11	11	11	11	11	11	11
5952436|F|0-45:G>A-45:G>A	22	22	22	22	22	22	22	22	22	22	22	22	22	22	22	22	22	22	22	22	22	22	11	11	22	22	11	11	11	11	11	11	11	11	11	11	11	11	11	11	11	11	11	11	11	11	11	11	11
3550524|F|0-53:A>G-53:A>G	11	11	11	11	11	11	11	11	11	11	11	11	11	11	11	22	22	22	22	11	11	11	11	11	11	11	11	11	11	11	11	11	11	11	11	11	11	11	22	22	22	22	22	22	22	22	22	22	22
3567693|F|0-24:C>G-24:C>G	11	11	11	11	11	11	11	11	11	11	11	11	11	11	11	22	22	22	22	11	11	11	22	22	11	22	11	11	11	11	11	11	11	11	11	11	11	11	22	22	22	22	22	22	22	22	22	22	22
3563332|F|0-28:G>C-28:G>C	11	11	11	11	11	11	11	11	11	11	11	11	11	11	11	22	22	22	22	11	11	22	22	22	11	22	11	11	11	11	11	11	11	22	12	22	22	22	11	11	11	11	11	11	11	11	11	11	11
5934025|F|0-32:G>A-32:G>A	22	22	22	22	22	22	22	22	22	22	22	22	22	22	22	11	11	11	11	22	22	11	22	22	22	11	22	22	22	22	22	12	22	22	22	11	11	11	11	11	11	11	11	11	11	11	11	11	11
5937284|F|0-49:T>C-49:T>C	22	22	22	22	22	22	22	22	22	22	22	22	22	22	22	22	22	22	22	11	22	22	22	22	11	11	22	22	22	22	22	22	22	22	22	22	22	22	22	22	22	22	22	22	22	22	22	22	22
5945176|F|0-49:C>T-49:C>T	22	22	22	22	22	22	22	22	22	22	22	22	22	22	22	22	22	22	22	11	11	22	11	11	11	11	11	11	11	11	11	11	11	11	11	22	22	22	11	11	11	11	11	11	11	11	11	11	11
3544283|F|0-21:T>G-21:T>G	11	11	11	11	11	11	11	11	11	11	11	11	11	11	11	11	11	11	11	22	22	22	22	22	22	22	22	22	22	22	22	22	22	22	22	22	22	22	22	22	22	22	22	22	22	22	22	22	22
3553872|F|0-17:G>C-17:G>C	22	22	22	22	22	22	22	22	22	22	22	22	22	22	22	11	11	11	11	11	22	22	22	22	22	22	11	11	11	11	11	11	11	11	11	11	11	11	11	11	11	11	11	11	11	11	11	11	11
3547851|F|0-44:A>C-44:A>C	11	11	11	11	11	11	11	11	11	11	11	11	11	11	11	22	22	22	22	11	11	11	11	11	11	11	11	11	11	11	11	11	11	11	12	22	22	22	22	22	22	22	22	22	22	22	22	22	22
3556538|F|0-12:C>T-12:C>T	11	11	11	11	11	11	11	11	11	11	11	11	11	11	11	22	22	22	22	11	11	22	11	11	11	22	22	22	22	22	12	22	22	22	22	22	22	22	11	11	11	11	11	11	11	11	11	11	11
5937137|F|0-14:T>G-14:T>G	11	11	11	11	11	11	11	11	11	11	11	11	11	11	11	22	22	22	22	11	11	12	22	22	11	22	11	11	11	11	11	11	11	11	11	11	12	11	22	22	22	22	22	22	22	22	22	22	22
4654764|F|0-38:G>C-38:G>C	11	11	11	11	11	11	11	11	11	11	11	11	11	11	11	11	11	11	11	11	11	11	11	11	11	11	11	11	11	11	11	11	11	11	11	11	11	11	22	22	22	22	22	22	22	22	22	22	22
5933207|F|0-66:C>T-66:C>T	22	22	22	22	22	22	22	22	22	22	22	22	22	22	22	22	22	22	22	22	22	22	22	22	22	11	22	22	22	22	22	22	22	22	22	11	11	11	11	11	11	11	11	11	11	11	11	11	11
3564816|F|0-68:A>C-68:A>C	22	22	22	22	22	22	22	22	22	22	22	22	22	22	22	22	22	22	22	22	22	22	22	22	22	11	11	11	11	11	11	11	12	11	11	22	22	22	11	11	11	11	11	11	11	11	11	11	11
3541362|F|0-68:T>A-68:T>A	22	22	22	22	22	22	22	22	22	22	22	22	22	22	22	22	22	22	22	22	22	22	22	22	22	22	22	22	22	22	22	22	22	11	22	22	22	22	11	11	11	11	11	11	11	11	11	11	11
3563703|F|0-55:C>T-55:C>T	22	22	22	22	22	22	22	22	22	22	22	22	22	22	22	22	22	22	22	22	22	22	11	11	22	22	11	11	11	11	11	12	11	11	11	11	11	11	11	11	11	11	11	11	11	11	11	11	11
3555119|F|0-11:A>T-11:A>T	22	22	22	22	22	22	22	22	22	22	22	22	22	22	22	11	11	11	11	11	22	22	11	11	22	11	11	11	11	11	11	11	11	11	11	11	11	11	11	11	11	11	11	11	11	11	11	11	11
3553785|F|0-21:A>G-21:A>G	22	22	22	22	22	22	22	22	22	22	22	22	22	22	22	22	22	22	22	22	22	22	22	22	22	22	11	11	11	11	11	11	11	11	11	11	11	11	22	22	22	22	22	22	22	22	22	22	22
3555691|F|0-65:A>G-65:A>G	11	11	11	11	11	11	11	11	11	11	11	11	11	11	11	22	22	22	22	12	11	11	11	11	22	11	11	11	11	11	11	11	11	11	11	22	22	22	11	11	11	11	11	11	11	11	11	11	11
5944525|F|0-26:A>G-26:A>G	22	22	22	22	22	22	22	22	22	22	22	22	22	22	22	11	11	11	11	22	22	11	11	11	12	11	22	22	22	22	22	22	22	22	22	22	22	22	22	22	22	22	22	22	22	22	22	22	22
3553939|F|0-63:C>T-63:C>T	11	11	11	11	11	11	11	11	11	11	11	11	11	11	11	11	11	11	11	11	11	11	11	11	11	11	22	22	22	22	22	22	22	11	22	22	22	22	22	22	22	22	22	22	22	22	22	22	22
3561555|F|0-10:A>G-10:A>G	22	22	22	22	22	22	22	11	22	22	12	22	11	22	11	11	11	11	11	12	11	11	11	11	11	22	22	22	22	22	22	22	22	22	22	22	22	22	22	22	22	22	22	22	22	22	22	22	22
19224644|F|0-5:G>A-5:G>A	22	22	22	22	22	22	22	22	22	22	22	22	22	22	22	22	22	22	22	22	22	22	22	22	22	22	22	22	22	22	22	22	22	22	22	22	22	22	11	11	11	11	11	11	11	11	11	11	11
3558530|F|0-31:T>A-31:T>A	11	11	11	11	11	11	11	11	11	11	11	11	11	11	11	11	11	11	11	11	11	11	11	11	11	11	11	11	11	11	11	11	11	22	11	22	22	22	22	22	22	22	22	22	22	22	22	22	22
3554380|F|0-35:G>A-35:G>A	11	11	11	11	11	11	11	11	11	11	11	11	11	11	11	11	11	11	11	11	11	11	11	11	11	11	22	22	22	22	12	22	22	22	22	22	22	22	11	11	11	11	11	11	11	11	11	11	11
3561731|F|0-12:T>C-12:T>C	11	11	11	11	11	11	11	11	11	11	11	11	11	11	11	11	11	11	11	11	11	11	11	11	11	11	11	11	11	11	11	11	11	11	11	22	22	22	22	22	22	22	22	22	22	22	22	22	22
4656934|F|0-36:C>G-36:C>G	22	22	22	22	22	22	22	22	22	22	22	22	22	22	11	11	11	11	11	22	11	11	11	11	22	11	11	11	11	11	11	11	11	22	11	11	11	11	11	11	11	11	11	11	11	11	11	11	11
5251780|F|0-6:A>C-6:A>C	11	11	11	11	11	11	11	11	11	11	11	11	11	11	11	11	11	11	11	11	11	11	11	11	11	11	11	11	11	11	11	11	11	11	11	11	11	11	22	22	22	22	22	22	22	22	22	22	22
4660118|F|0-21:A>C-21:A>C	11	11	11	11	11	11	11	11	11	11	11	11	11	11	11	11	11	11	11	11	22	11	22	22	11	22	11	11	11	11	11	11	11	11	11	22	22	22	22	22	22	22	22	22	22	22	22	22	22
19216700|F|0-61:T>A-61:T>A	11	11	11	11	11	11	11	11	11	11	11	11	11	11	11	22	22	22	22	22	22	22	22	22	22	22	22	22	22	22	22	22	22	22	22	22	22	22	22	22	22	22	22	22	22	22	22	22	22
5955229|F|0-12:T>C-12:T>C	11	11	11	11	11	11	11	11	11	11	11	11	11	11	11	11	11	11	11	11	11	22	11	11	11	22	11	11	11	11	11	11	11	11	11	11	11	11	22	22	22	22	22	22	22	22	22	22	22
5956745|F|0-49:A>G-49:A>G	22	22	22	22	22	22	22	22	22	22	22	22	22	22	22	11	11	11	11	11	11	11	11	11	11	11	11	11	11	11	11	11	11	11	11	11	11	11	11	11	11	11	11	11	11	11	11	11	11
5944173|F|0-38:C>T-38:C>T	11	11	11	11	11	11	11	11	11	11	11	11	11	11	11	22	22	22	22	22	22	11	22	22	22	22	11	11	11	11	11	11	11	11	11	11	11	11	22	22	22	22	22	22	22	22	22	22	22
4661701|F|0-30:C>T-30:C>T	11	11	11	11	11	11	11	11	11	11	11	11	11	11	11	22	22	22	22	12	22	22	22	22	22	22	11	11	11	11	11	11	11	11	11	11	11	11	11	11	11	11	11	11	11	11	11	11	11
5951768|F|0-57:A>G-57:A>G	11	11	11	11	11	11	11	11	11	11	11	11	11	11	11	22	22	22	22	22	22	22	22	22	22	22	22	22	22	22	22	22	22	22	22	11	11	11	22	22	22	22	22	22	22	22	22	22	22
3568397|F|0-48:G>A-48:G>A	11	11	11	11	11	11	11	11	11	11	11	11	11	11	11	22	22	22	22	12	11	11	11	11	11	11	22	22	22	22	22	22	22	22	22	11	11	11	11	11	11	11	11	11	11	11	11	11	11
19227613|F|0-68:T>G-68:T>G	22	22	22	22	22	22	22	22	22	22	22	22	22	22	22	22	22	22	22	22	22	22	11	11	11	22	11	11	11	11	11	11	11	11	11	11	11	11	11	11	11	11	11	11	11	11	11	11	11
3543446|F|0-6:C>T-6:C>T	22	22	22	22	22	22	22	22	22	22	22	22	22	22	22	22	22	22	22	22	22	22	22	22	22	22	22	22	22	22	22	22	22	22	22	22	22	22	11	11	11	11	11	11	11	11	11	11	11
3565100|F|0-20:G>A-20:G>A	22	22	22	22	22	22	22	22	22	22	22	22	22	22	22	11	11	11	11	11	11	11	11	11	11	22	11	11	11	11	11	11	11	11	11	11	11	11	22	22	22	22	22	22	22	22	22	22	22
3552742|F|0-31:C>T-31:C>T	11	11	11	11	11	11	11	11	11	11	11	11	11	11	11	11	11	11	11	11	11	11	11	11	11	11	11	11	11	11	11	11	11	11	11	11	11	11	22	22	22	22	22	22	22	22	22	22	22
3569620|F|0-58:A>G-58:A>G	22	22	22	22	22	22	22	22	22	22	22	22	22	22	22	11	11	11	11	11	11	11	11	11	11	11	11	11	11	11	11	11	11	22	11	11	11	11	11	11	11	11	11	11	11	11	11	11	11
3535784|F|0-58:C>T-58:C>T	22	22	22	22	22	22	22	22	22	22	22	22	22	22	11	22	22	22	22	22	22	22	22	22	22	11	22	22	22	22	22	22	22	22	22	11	11	11	22	22	22	22	22	22	22	22	22	22	22
5942695|F|0-23:A>T-23:A>T	11	11	11	11	11	11	11	11	11	11	11	11	11	11	11	22	22	22	22	12	22	22	22	22	22	22	11	11	11	11	11	11	11	11	11	11	11	11	22	22	22	22	22	22	22	22	22	22	22
5960252|F|0-17:G>A-17:G>A	22	22	22	22	22	22	22	22	22	22	22	22	22	22	22	22	22	22	22	11	11	22	11	11	11	22	22	22	22	22	22	22	22	22	22	22	22	22	11	11	11	11	11	11	11	11	11	11	11
5937102|F|0-6:G>A-6:G>A	22	22	22	22	22	22	22	22	22	22	12	22	12	22	22	22	22	22	22	22	22	22	22	22	22	11	11	11	11	11	11	12	11	22	11	22	22	22	11	11	11	11	11	11	11	11	11	11	11
5956740|F|0-36:T>C-36:T>C	11	11	11	11	11	11	11	11	11	11	11	11	11	11	11	11	11	11	11	11	11	11	11	11	11	11	22	22	22	22	22	22	12	22	22	22	22	22	11	11	11	11	11	11	11	11	11	11	11
5914942|F|0-16:G>A-16:G>A	11	11	11	11	11	11	11	11	11	11	11	11	11	11	11	11	11	11	11	11	11	11	11	11	11	11	11	11	11	11	11	11	11	11	11	11	11	11	22	22	22	22	22	22	22	22	22	22	22
4661757|F|0-39:A>G-39:A>G	22	22	22	22	22	22	22	22	22	22	22	22	22	22	22	22	22	22	22	12	22	22	22	22	22	22	11	11	11	11	11	11	11	22	11	22	22	22	22	22	22	22	22	22	22	22	22	22	22
5915860|F|0-43:G>T-43:G>T	11	11	11	11	11	11	11	11	11	11	11	11	11	11	11	22	22	22	22	11	11	22	11	11	11	11	11	11	11	11	11	11	11	11	11	11	11	11	22	22	22	22	22	22	22	22	22	22	22
3561755|F|0-50:G>A-50:G>A	22	22	22	22	22	22	22	22	22	22	22	22	22	22	22	22	22	22	22	22	22	22	22	22	22	22	11	11	11	11	11	11	11	11	11	11	11	11	22	22	22	22	22	22	22	22	22	22	22
3548093|F|0-36:T>C-36:T>C	11	11	11	11	11	11	11	11	11	11	11	11	11	11	11	11	11	11	11	11	11	11	11	11	11	11	11	11	11	11	11	11	11	22	11	11	11	11	22	22	22	22	22	22	22	22	22	22	22
3558643|F|0-11:A>T-11:A>T	11	11	11	11	11	11	11	11	11	11	11	11	11	11	11	11	11	11	11	11	11	11	11	11	11	11	11	11	11	11	11	11	11	11	11	11	11	11	22	22	22	22	22	22	22	22	22	22	22
3560373|F|0-40:A>G-40:A>G	22	22	22	22	22	22	22	22	22	22	22	22	22	22	22	22	22	22	22	22	22	22	22	22	22	22	22	22	22	22	22	12	22	22	22	22	22	22	22	22	22	22	22	22	22	22	22	22	22
3565850|F|0-42:C>A-42:C>A	11	11	11	11	11	11	11	11	11	11	11	11	11	11	11	11	11	11	11	11	11	22	11	11	11	11	11	11	11	11	11	11	11	11	11	11	11	11	22	22	22	22	22	22	22	22	22	22	22
3539228|F|0-16:T>A-16:T>A	11	11	11	11	11	11	11	11	11	11	11	11	11	11	11	11	11	11	11	11	11	11	11	11	11	11	11	11	11	11	11	11	11	11	11	11	11	11	22	22	22	22	22	22	22	22	22	22	22
3568531|F|0-10:C>T-10:C>T	22	22	22	22	22	22	22	22	22	22	22	22	22	22	22	22	22	22	22	22	22	22	22	22	22	11	11	11	11	11	11	11	11	22	11	22	22	22	22	22	22	22	22	22	22	22	22	22	22
5942458|F|0-12:C>A-12:C>A	11	11	11	11	11	11	11	11	11	11	11	11	11	11	11	11	11	11	11	11	11	11	11	11	11	11	11	11	11	11	11	11	11	11	11	11	11	11	11	11	11	11	11	11	11	11	11	11	11
5933591|F|0-21:T>G-21:T>G	11	11	11	11	11	11	11	11	11	11	11	11	11	11	11	11	11	11	11	22	22	11	22	22	22	11	11	11	11	11	11	11	11	11	11	11	11	11	11	11	11	11	11	11	11	11	11	11	11
5939590|F|0-53:G>C-53:G>C	22	22	22	22	22	22	22	22	22	22	22	22	22	22	22	22	22	22	22	22	22	22	22	22	22	22	22	22	22	22	22	22	22	22	22	22	22	22	11	11	11	11	11	11	11	11	11	11	11
3540062|F|0-24:T>C-24:T>C	11	11	11	11	11	11	11	11	11	11	11	11	11	11	11	11	11	11	11	11	11	11	11	11	11	11	11	11	11	11	11	11	11	11	11	11	11	11	22	22	22	22	22	22	22	22	22	22	22
19214685|F|0-34:A>G-34:A>G	11	11	11	11	11	11	11	11	11	11	11	11	11	11	11	22	22	22	22	22	22	22	22	22	22	22	22	22	22	22	22	22	22	22	22	22	22	22	22	22	22	22	22	22	22	22	22	22	22
4656841|F|0-39:A>G-39:A>G	22	22	22	22	22	22	22	12	22	22	22	22	22	22	11	11	11	11	11	11	11	11	11	11	11	11	11	11	11	11	11	11	11	11	11	11	12	11	11	11	11	11	11	11	11	11	11	11	11
3565775|F|0-15:C>T-15:C>T	11	11	11	11	11	11	11	11	11	11	11	11	11	11	11	11	11	11	11	11	11	11	11	11	11	11	11	11	11	11	11	11	11	11	11	11	11	12	22	22	22	22	22	22	22	22	22	22	22
5939410|F|0-20:G>A-20:G>A	11	11	11	11	11	11	11	11	11	11	11	11	11	11	11	22	22	22	22	22	22	22	22	22	22	11	22	22	22	22	22	22	22	22	22	11	11	11	22	22	22	22	22	22	22	22	22	22	22
5949394|F|0-36:T>A-36:T>A	22	22	22	22	22	22	22	22	22	22	22	22	22	22	22	22	22	22	22	22	22	22	22	22	22	22	22	22	22	22	22	22	22	22	22	22	22	22	11	11	11	11	11	11	11	11	11	11	11
4656284|F|0-6:A>G-6:A>G	22	22	22	22	22	22	22	22	22	22	22	22	22	22	22	11	11	11	11	11	11	11	11	11	11	22	11	11	11	11	11	11	11	11	11	11	11	11	11	11	11	11	11	11	11	11	11	11	11
3561463|F|0-39:T>C-39:T>C	11	11	11	11	11	11	11	11	11	11	11	11	11	11	11	11	11	11	11	11	11	11	11	11	11	11	11	11	11	11	11	11	11	11	11	11	11	11	11	11	11	11	11	11	11	11	11	11	11
3534602|F|0-29:T>G-29:T>G	11	11	11	11	11	11	11	11	11	11	11	11	11	11	11	11	11	11	11	11	11	11	22	22	11	11	11	11	11	11	11	11	11	11	11	11	12	11	11	11	11	11	11	11	11	11	11	11	11
19213225|F|0-51:C>T-51:C>T	11	11	11	11	11	11	11	11	11	11	11	11	11	11	11	11	11	11	11	11	11	22	22	22	12	22	22	22	22	22	22	22	22	22	22	22	22	22	22	22	22	22	22	22	22	22	22	22	22
4662348|F|0-6:C>T-6:C>T	11	11	11	11	11	11	11	11	11	11	11	11	11	11	11	11	11	11	11	11	11	11	11	11	11	11	11	11	11	11	11	11	11	11	11	11	11	11	11	11	11	11	11	11	11	11	11	11	11
5944131|F|0-15:T>C-15:T>C	11	11	11	11	11	11	11	11	11	11	11	11	11	11	11	22	22	22	22	22	22	22	22	22	22	11	22	22	22	22	22	22	22	22	22	22	22	22	22	22	22	22	22	22	22	22	22	22	22
3554776|F|0-5:T>C-5:T>C	11	11	11	11	11	11	11	11	11	11	11	11	11	11	11	22	22	22	22	22	22	22	22	22	22	22	12	11	11	11	11	11	11	11	11	11	11	11	11	11	11	11	11	11	11	11	11	11	11
5942710|F|0-24:G>A-24:G>A	11	11	11	11	11	11	11	11	11	11	11	11	11	11	11	11	11	11	11	11	11	11	11	11	11	11	11	11	11	11	11	11	11	11	11	11	11	11	11	11	11	11	11	11	11	11	11	11	11
19227917|F|0-15:C>T-15:C>T	22	22	22	22	22	22	22	22	22	22	22	22	22	22	22	22	22	22	22	22	22	22	22	22	22	22	22	22	22	22	22	12	22	22	22	22	22	22	22	22	22	22	22	22	22	22	22	22	22
3563182|F|0-40:G>A-40:G>A	11	11	11	11	11	11	11	11	11	11	11	11	11	11	11	22	22	22	22	11	11	22	11	11	11	11	22	22	22	22	22	22	22	22	22	22	22	22	11	11	11	11	11	11	11	11	11	11	11
3550190|F|0-19:A>G-19:A>G	22	22	22	22	22	22	22	22	22	22	22	22	22	22	22	22	22	22	22	12	22	22	22	22	11	22	11	11	11	11	11	11	11	11	11	22	22	22	22	22	22	22	22	22	22	22	22	22	22
3549017|F|0-56:C>T-56:C>T	11	11	11	11	11	11	11	11	11	11	11	11	11	11	11	11	11	11	11	11	11	11	11	11	11	11	11	11	11	11	11	12	11	11	11	11	11	11	11	11	11	11	11	11	11	11	11	11	11
3565631|F|0-33:C>T-33:C>T	22	22	22	22	22	22	22	22	22	22	12	22	11	22	11	11	11	11	11	11	11	11	11	11	11	11	11	11	11	11	11	11	12	22	11	11	11	11	11	11	11	11	11	11	11	11	11	11	11
5960101|F|0-9:C>T-9:C>T	11	11	11	11	11	11	11	11	11	11	11	11	11	11	11	11	11	11	11	11	22	11	22	22	11	11	11	11	11	11	11	11	11	11	11	22	22	22	11	11	11	11	11	11	11	11	11	11	11
5933450|F|0-26:C>T-26:C>T	11	11	11	11	11	11	11	11	11	11	11	11	11	11	11	11	11	11	11	11	11	11	11	11	11	22	11	11	11	11	11	11	11	11	11	11	11	11	11	11	11	11	11	11	11	11	11	11	11
5946992|F|0-28:T>G-28:T>G	22	22	22	22	22	22	22	22	22	22	22	22	22	22	22	22	22	22	22	22	22	22	22	22	22	22	22	22	22	22	22	12	22	22	22	22	22	22	22	22	22	22	22	22	22	22	22	22	22
5953763|F|0-21:C>T-21:C>T	11	11	11	11	11	11	11	11	11	11	11	11	11	11	11	11	11	11	11	11	11	11	11	11	11	22	11	11	11	11	11	11	11	11	11	11	11	11	11	11	11	11	11	11	11	11	11	11	11
5948102|F|0-23:A>T-23:A>T	22	22	22	22	22	22	22	22	22	22	22	22	22	22	22	22	22	22	22	22	22	22	22	22	22	22	22	22	22	22	22	22	22	22	22	22	22	22	22	22	22	22	22	22	22	22	22	22	22
19244738|F|0-32:G>A-32:G>A	11	11	11	11	11	11	11	11	11	11	11	11	11	11	11	11	11	11	11	11	11	11	11	11	11	11	11	11	11	11	11	12	11	11	11	11	11	11	11	11	11	11	11	11	11	11	11	11	11
5939401|F|0-39:T>C-39:T>C	22	22	22	22	22	22	22	22	22	22	22	22	22	22	22	11	11	11	11	22	22	11	22	22	22	11	22	22	22	22	22	22	12	22	22	22	22	22	22	22	22	22	22	22	22	22	22	22	22
5942369|F|0-27:A>T-27:A>T	11	11	11	11	11	11	11	11	11	11	11	11	11	11	22	22	22	22	22	11	11	22	11	11	11	22	11	11	11	11	11	11	11	11	11	11	11	11	11	11	11	11	11	11	11	11	11	11	11
8055761|F|0-53:G>A-53:G>A	22	22	22	22	22	22	22	22	22	22	22	22	22	22	22	11	11	11	11	11	11	11	11	11	11	11	11	11	11	11	11	11	11	11	11	11	11	11	11	11	11	11	11	11	11	11	11	11	11
5956430|F|0-15:A>G-15:A>G	11	11	11	11	11	11	11	11	11	11	11	11	11	11	11	11	11	11	11	11	11	11	11	11	11	11	11	11	11	11	11	11	11	11	11	11	11	11	11	11	11	11	11	11	11	11	11	11	11
3565452|F|0-44:C>T-44:C>T	11	11	11	11	11	11	11	11	11	11	11	11	11	11	11	11	11	11	11	11	11	12	11	11	11	11	11	11	11	11	11	11	11	11	11	11	11	11	11	11	11	11	11	11	11	11	11	11	11
3549650|F|0-25:A>G-25:A>G	22	22	22	22	22	22	22	22	22	22	22	22	22	22	22	11	11	11	11	11	11	11	11	11	11	11	11	11	11	11	11	11	11	11	11	11	11	11	11	11	11	11	11	11	11	11	11	11	11
19247569|F|0-50:G>A-50:G>A	22	22	22	22	22	22	22	22	22	22	22	22	22	22	22	22	22	22	22	22	22	22	22	22	22	22	22	22	22	22	22	22	22	22	22	22	22	22	22	22	22	22	22	22	22	22	22	22	22
3562342|F|0-13:G>A-13:G>A	11	11	11	11	11	11	11	11	11	11	11	11	11	11	11	11	11	11	11	11	11	11	11	11	11	11	11	11	11	11	11	11	11	11	11	11	11	12	11	11	11	11	11	11	11	11	11	11	11
3564710|F|0-62:G>A-62:G>A	11	11	11	11	11	11	11	11	11	11	11	11	11	11	11	11	11	11	11	11	11	11	11	11	11	11	11	11	11	11	11	11	11	11	11	11	11	11	12	22	22	22	22	22	22	22	22	22	22
5939086|F|0-48:T>A-48:T>A	22	22	22	22	22	22	22	22	22	22	22	22	22	22	22	22	22	22	22	11	11	22	11	11	11	22	22	22	22	22	22	22	22	22	11	11	11	11	22	22	22	22	22	22	22	22	22	22	22
3555301|F|0-31:A>G-31:A>G	22	22	22	22	22	22	22	22	22	22	22	22	22	22	22	22	22	22	22	22	22	22	22	22	22	22	22	22	22	22	22	22	22	22	22	22	22	22	22	22	22	22	22	22	22	22	22	22	22
5950781|F|0-30:G>C-30:G>C	11	11	11	11	11	11	11	11	11	11	11	11	11	11	11	11	11	11	11	11	11	11	11	11	11	11	11	11	11	11	11	11	11	11	11	11	11	11	11	11	11	11	11	11	11	11	11	11	11
3563933|F|0-43:T>C-43:T>C	11	11	11	11	11	11	11	11	11	11	11	11	11	11	11	11	11	11	11	11	11	11	11	11	11	11	11	11	11	11	11	11	11	11	11	11	11	11	11	11	11	11	11	11	11	11	11	11	11
5926345|F|0-25:A>G-25:A>G	11	11	11	11	11	11	11	11	11	11	11	11	11	11	11	11	11	11	11	11	11	11	11	11	11	11	11	11	11	11	12	11	11	11	11	11	11	11	11	11	11	11	11	11	11	11	11	11	11
19235658|F|0-19:C>G-19:C>G	22	22	22	22	22	22	22	22	22	22	22	22	22	22	22	22	22	22	22	22	22	22	22	22	22	22	22	22	22	22	22	22	22	22	22	22	22	22	22	22	22	22	22	22	22	22	22	22	22
3563016|F|0-35:T>C-35:T>C	11	11	11	11	11	11	11	11	11	11	11	11	11	11	11	11	11	11	11	11	11	11	11	11	11	11	11	11	11	11	11	11	11	11	11	11	12	11	11	11	11	11	11	11	11	11	11	11	11
3554776|F|0-17:A>G-17:A>G	11	11	11	11	11	11	11	11	11	11	11	11	11	11	11	11	11	11	11	11	11	11	11	11	11	11	11	11	11	11	11	11	11	22	11	22	22	22	11	11	11	11	11	11	11	11	11	11	11
3548042|F|0-39:A>G-39:A>G	11	11	11	11	11	11	11	11	11	11	11	11	11	11	11	11	11	11	11	11	11	11	11	11	11	11	11	11	11	11	11	11	11	11	11	11	11	11	11	11	11	11	11	11	11	11	11	11	11
3565005|F|0-25:G>A-25:G>A	22	22	22	22	22	22	22	22	22	22	22	22	22	22	22	22	22	22	22	22	22	22	22	22	22	22	22	22	22	22	22	22	22	22	22	22	22	22	22	22	22	22	22	22	22	22	22	22	22
5942155|F|0-15:A>G-15:A>G	11	11	11	11	11	11	11	11	11	11	11	11	11	11	11	11	11	11	11	11	11	11	11	11	11	11	11	11	11	11	11	11	11	11	11	11	11	11	11	11	11	11	11	11	11	11	11	11	11
24465330|F|0-42:T>C-42:T>C	22	22	22	22	22	22	22	22	22	22	22	22	22	22	22	22	22	22	22	22	22	22	22	22	22	22	22	22	22	22	22	22	22	22	22	22	22	22	22	22	22	22	22	22	22	22	22	22	22
19799424|F|0-56:T>C-56:T>C	22	22	22	22	22	22	22	22	22	22	22	22	22	22	22	22	22	22	22	22	22	22	22	22	22	22	22	22	22	22	22	22	22	22	22	22	22	22	22	22	22	22	22	22	22	22	22	22	22
3552913|F|0-58:T>A-58:T>A	11	11	11	11	11	11	11	11	11	11	11	11	11	11	11	11	11	11	11	11	11	11	11	11	11	11	11	11	11	11	11	11	11	11	11	11	12	11	11	11	11	11	11	11	11	11	11	11	11
5942166|F|0-19:A>T-19:A>T	22	22	22	22	22	22	22	22	22	22	22	22	22	22	22	22	22	22	22	22	22	22	22	22	22	22	22	22	22	22	22	22	22	22	22	22	22	22	22	22	22	22	22	22	22	22	22	22	22
3555689|F|0-36:C>T-36:C>T	11	11	11	11	11	11	11	11	11	11	11	11	11	11	11	11	11	11	11	11	11	11	11	11	11	11	11	11	11	11	11	11	11	11	11	11	11	11	11	11	11	11	11	11	11	11	11	11	11
3569852|F|0-27:C>T-27:C>T	11	11	11	11	11	11	11	11	11	11	11	11	11	11	11	22	22	22	22	11	11	11	11	11	11	11	11	11	11	11	11	11	11	11	11	11	11	11	11	11	11	11	11	11	11	11	11	11	11
4662096|F|0-34:G>A-34:G>A	11	11	11	11	11	11	11	11	11	11	11	11	11	11	11	11	11	11	11	11	11	11	11	11	11	11	11	11	11	11	11	11	11	11	11	11	11	11	11	11	11	11	11	11	11	11	11	11	11
3554868|F|0-46:G>C-46:G>C	11	11	11	11	11	11	11	11	11	11	11	11	11	11	11	11	11	11	11	11	11	11	11	11	11	11	11	11	11	11	11	11	11	11	11	11	11	11	11	11	11	11	11	11	11	11	11	11	11
3562748|F|0-28:C>A-28:C>A	11	11	11	11	11	11	11	11	11	11	11	11	11	11	11	22	22	22	22	12	11	11	22	22	12	22	11	11	11	11	11	11	11	11	11	11	11	11	11	11	11	11	11	11	11	11	11	11	11
5930549|F|0-8:G>A-8:G>A	11	11	11	11	11	11	11	11	11	11	11	11	11	11	11	11	11	11	11	11	11	11	11	11	11	11	11	11	11	11	11	11	11	11	11	11	11	11	11	11	11	11	11	11	11	11	11	11	11
24466405|F|0-7:C>T-7:C>T	22	22	22	22	22	22	22	22	22	22	22	22	22	22	22	22	22	22	22	22	22	22	22	22	22	22	22	22	22	22	22	22	22	22	22	22	22	22	22	22	22	22	22	22	22	22	22	22	22
3563254|F|0-9:T>G-9:T>G	11	11	11	11	11	11	11	11	11	11	11	11	11	11	11	11	11	11	11	11	11	11	11	11	11	11	11	11	11	11	11	11	11	11	11	11	11	11	11	11	11	11	11	11	11	11	11	11	11
5955223|F|0-41:T>G-41:T>G	11	11	11	11	11	11	11	11	11	11	11	11	11	11	11	11	11	11	11	11	22	11	22	22	11	22	11	11	11	11	11	11	11	11	11	11	11	11	11	11	11	11	11	11	11	11	11	11	11
3566999|F|0-31:C>T-31:C>T	11	11	11	11	11	11	11	11	11	11	11	11	11	11	11	11	11	11	11	11	11	11	11	11	11	11	11	11	11	11	11	11	11	11	11	11	11	11	11	11	11	11	11	11	11	11	11	11	11
3555234|F|0-12:A>T-12:A>T	11	11	11	11	11	11	11	11	11	11	11	11	11	11	11	11	11	11	11	11	11	11	11	11	11	11	11	11	11	11	11	11	11	11	11	11	11	11	11	11	11	11	11	11	11	11	11	11	11
19232586|F|0-32:A>T-32:A>T	22	22	22	22	22	22	22	22	22	22	22	22	22	22	22	22	22	22	22	22	22	22	22	22	22	22	22	22	22	22	22	22	22	22	22	22	22	22	22	22	22	22	22	22	22	22	22	22	22
3569553|F|0-23:G>A-23:G>A	22	22	22	22	22	22	22	22	22	22	22	22	22	22	22	22	22	22	22	22	22	22	22	22	22	22	22	22	22	22	22	22	22	22	22	22	22	22	22	22	22	22	22	22	22	22	22	22	22
3566259|F|0-10:T>C-10:T>C	11	11	11	11	11	11	11	11	11	11	11	11	11	11	11	11	11	11	11	11	11	11	11	11	11	11	11	11	11	11	11	11	11	11	11	11	11	11	11	11	11	11	11	11	11	11	11	11	11
3565618|F|0-45:G>T-45:G>T	11	11	11	11	11	11	11	11	11	11	11	11	11	11	11	11	11	11	11	11	11	11	11	11	11	11	11	11	11	11	11	11	11	11	11	22	22	22	11	11	11	11	11	11	11	11	11	11	11
5958004|F|0-8:C>T-8:C>T	11	11	11	11	11	11	11	11	11	11	11	11	11	11	11	11	11	11	11	11	11	11	11	11	11	11	22	22	22	22	22	22	22	22	12	11	11	11	11	11	11	11	11	11	11	11	11	11	11
3564422|F|0-6:C>A-6:C>A	11	11	11	11	11	11	11	11	11	11	11	11	11	11	11	22	22	22	22	12	22	11	22	22	11	22	11	11	11	11	11	11	11	11	11	11	11	11	11	11	11	11	11	11	11	11	11	11	11
19241462|F|0-39:T>A-39:T>A	22	22	22	22	22	22	22	22	22	22	22	22	22	22	22	22	22	22	22	12	22	22	22	22	22	22	11	11	11	11	12	11	11	11	22	22	22	22	22	22	22	22	22	22	22	22	22	22	22
3565772|F|0-42:T>C-42:T>C	22	22	22	22	22	22	22	22	22	22	22	22	22	22	22	22	22	22	22	22	22	22	22	22	22	22	22	22	22	22	22	22	22	22	22	22	22	22	22	22	22	22	22	22	22	22	22	22	22
5942683|F|0-8:C>T-8:C>T	11	11	11	11	11	11	11	11	11	11	11	11	11	11	11	11	11	11	11	11	11	11	11	11	11	11	22	22	22	22	22	22	22	22	11	11	11	11	11	11	11	11	11	11	11	11	11	11	11
3538495|F|0-12:T>C-12:T>C	11	11	11	11	11	11	11	11	11	11	11	11	11	11	11	11	11	11	11	11	11	11	11	11	11	11	11	11	11	11	11	11	11	11	11	11	11	11	11	11	11	11	11	11	11	11	11	11	11
3559069|F|0-15:C>T-15:C>T	11	11	11	11	11	11	11	11	11	11	11	11	11	11	11	11	11	11	11	11	11	11	11	11	11	11	11	11	11	11	11	11	11	11	11	11	11	11	11	11	11	11	11	11	11	11	11	11	11
3562442|F|0-56:A>G-56:A>G	11	11	11	11	11	11	11	11	11	11	11	11	11	11	11	11	11	11	11	11	11	11	11	11	11	11	11	11	11	11	11	11	11	11	11	11	11	11	11	11	11	11	11	11	11	11	11	11	11
5953895|F|0-15:G>A-15:G>A	11	11	11	11	11	11	11	11	11	11	11	11	11	11	11	11	11	11	11	11	22	11	22	22	22	11	11	11	11	12	11	11	11	11	11	11	11	11	11	11	11	11	11	11	11	11	11	11	11
19217607|F|0-42:A>G-42:A>G	22	22	22	22	22	22	22	22	22	22	22	22	22	22	22	22	22	22	22	22	22	22	22	22	22	22	11	11	11	11	11	11	11	22	22	22	22	22	22	22	22	22	22	22	22	22	22	22	22
5946888|F|0-22:A>G-22:A>G	22	22	22	22	22	22	22	22	22	22	22	22	22	22	22	22	22	22	22	22	22	22	22	22	22	22	22	22	22	22	22	22	22	22	22	11	11	11	22	22	22	22	22	22	22	22	22	22	22
3536077|F|0-24:T>C-24:T>C	11	11	11	11	11	11	11	11	11	11	11	11	11	11	11	11	11	11	11	11	11	11	11	11	11	11	11	11	11	11	11	11	11	11	11	11	11	11	11	11	11	11	11	11	11	11	11	11	11
3560186|F|0-67:T>C-67:T>C	22	22	22	22	22	22	22	22	22	22	22	22	22	22	22	22	22	22	22	22	22	22	22	22	22	22	22	22	22	22	22	22	22	22	22	22	22	22	22	22	22	22	22	22	22	22	22	22	22
5959277|F|0-11:G>A-11:G>A	11	11	11	11	11	11	11	11	11	11	11	11	11	11	11	11	11	11	11	11	11	11	11	11	11	11	11	11	11	11	11	11	11	11	11	11	11	11	11	11	11	11	11	11	11	11	11	11	11
3563950|F|0-27:T>A-27:T>A	11	11	11	11	11	11	11	11	11	11	11	11	11	11	11	11	11	11	11	11	11	11	11	11	11	11	11	11	11	11	11	11	11	11	11	22	22	22	11	11	11	11	11	11	11	11	11	11	11
3540845|F|0-32:C>T-32:C>T	11	11	11	11	11	11	11	11	11	11	11	11	11	11	11	11	11	11	11	11	11	11	11	11	11	11	11	11	11	11	11	11	11	22	11	22	22	22	11	11	11	11	11	11	11	11	11	11	11
5959432|F|0-37:C>T-37:C>T	11	11	11	11	11	11	11	11	11	11	11	11	11	11	11	11	11	11	11	11	11	11	11	11	11	11	11	11	11	11	11	11	11	11	11	11	11	11	11	11	11	11	11	11	11	11	11	11	11
24469455|F|0-43:C>T-43:C>T	11	11	11	11	11	11	11	11	11	11	11	11	11	11	11	11	11	11	11	11	11	11	11	11	11	11	11	11	11	11	11	11	11	11	11	11	11	11	11	11	11	11	11	11	11	11	11	11	11
19231330|F|0-36:G>T-36:G>T	22	22	22	22	22	22	22	22	22	22	22	22	22	22	22	22	22	22	22	22	22	22	22	22	22	22	22	22	22	22	22	22	22	22	22	22	22	22	22	22	22	22	22	22	22	22	22	22	22
4655300|F|0-46:A>T-46:A>T	11	11	11	11	11	11	11	11	11	11	11	11	11	11	11	11	11	11	11	11	11	11	11	11	11	11	11	11	11	11	11	11	11	11	11	11	11	11	11	11	11	11	11	11	11	11	11	11	11
8174766|F|0-38:C>A-38:C>A	22	22	22	22	22	22	22	22	22	22	22	22	22	22	22	22	22	22	22	22	22	11	22	22	22	22	22	22	22	22	22	22	22	22	22	22	22	22	22	22	22	22	22	22	22	22	22	22	22
4661600|F|0-32:T>G-32:T>G	22	22	22	22	22	22	22	22	22	22	22	22	22	22	22	22	22	22	22	22	22	22	22	22	22	22	22	22	22	22	22	22	22	22	22	22	22	22	22	22	22	22	22	22	22	22	22	22	22
5933384|F|0-27:T>G-27:T>G	11	11	11	11	11	11	11	11	11	11	11	11	11	11	11	11	11	11	11	11	11	11	11	11	11	11	11	11	11	11	11	11	11	11	11	11	11	11	11	11	11	11	11	11	11	11	11	11	11
4662578|F|0-11:A>T-11:A>T	11	11	11	11	11	11	11	11	11	11	11	11	11	11	11	11	11	11	11	11	11	11	11	11	11	11	11	11	11	11	11	11	11	11	11	11	11	11	11	11	11	11	11	11	11	11	11	11	11
3558897|F|0-33:T>C-33:T>C	11	11	11	11	11	11	11	11	11	11	11	11	11	11	11	11	11	11	11	11	11	11	11	11	11	11	11	11	11	11	11	11	11	11	11	11	11	11	11	11	11	11	11	11	11	11	11	11	11
5959471|F|0-28:C>T-28:C>T	11	11	11	11	11	11	11	11	11	11	11	11	11	11	11	11	11	11	11	11	11	11	11	11	11	11	11	11	11	11	11	11	11	22	11	11	11	11	11	11	11	11	11	11	11	11	11	11	11
3549129|F|0-49:T>C-49:T>C	11	11	11	11	11	11	11	11	11	11	11	11	11	11	11	11	11	11	11	11	11	11	22	22	11	11	11	11	11	11	11	11	11	11	11	11	11	11	11	11	11	11	11	11	12	11	11	11	11
5959361|F|0-11:A>G-11:A>G	11	11	11	11	11	11	11	11	11	11	11	11	11	11	11	11	11	11	11	11	11	12	11	11	11	11	11	11	11	11	11	11	11	11	11	11	11	11	11	11	11	11	11	11	11	11	11	11	11
5942074|F|0-27:C>G-27:C>G	11	11	11	11	11	11	11	11	11	11	11	11	11	11	11	11	11	11	11	11	11	11	11	11	11	11	11	11	11	11	11	11	11	11	11	11	11	11	11	11	11	11	11	11	11	11	11	11	11
5948007|F|0-5:C>A-5:C>A	22	22	22	22	22	22	22	22	22	22	22	22	22	22	22	22	22	22	22	22	22	22	22	22	22	22	22	22	22	22	22	22	22	22	22	22	22	22	22	22	22	22	22	22	22	22	22	22	22
5916493|F|0-60:T>C-60:T>C	11	11	11	11	11	11	11	11	11	11	11	11	11	11	11	11	11	11	11	11	11	11	11	11	11	11	11	11	11	11	11	11	11	11	11	11	11	11	11	11	11	11	11	11	11	11	11	11	11
3558488|F|0-15:T>C-15:T>C	11	11	11	11	11	11	11	11	11	11	11	11	11	11	11	11	11	11	11	11	11	11	11	11	11	11	11	11	11	11	11	11	11	11	11	11	11	11	11	11	11	11	11	11	11	11	11	11	11
5936362|F|0-30:C>T-30:C>T	11	11	11	11	11	11	11	11	11	11	11	11	11	11	11	11	11	11	11	11	11	11	11	11	11	11	11	11	11	12	11	11	11	11	12	11	11	11	11	11	11	11	11	11	11	11	11	11	11
19226432|F|0-30:C>G-30:C>G	11	11	11	11	11	11	11	11	11	11	11	11	11	11	11	11	11	11	11	11	11	11	11	11	11	11	11	11	11	11	11	11	11	11	11	11	11	11	11	11	11	11	11	11	11	11	11	11	11
3569160|F|0-16:C>G-16:C>G	11	11	11	11	11	11	11	11	11	11	11	11	11	11	11	11	11	11	11	11	11	11	11	11	11	11	11	11	11	11	11	11	11	11	11	11	11	11	11	11	11	11	11	11	11	11	11	11	11
5939793|F|0-26:T>C-26:T>C	22	22	22	22	22	22	22	22	22	22	22	22	22	22	22	22	22	22	22	22	22	22	22	22	22	22	22	22	22	22	22	22	22	22	22	22	22	22	22	22	22	22	22	22	22	22	22	22	22
19229033|F|0-22:G>A-22:G>A	11	11	11	11	11	11	11	11	11	11	11	11	11	11	11	11	11	11	11	11	11	11	11	11	11	11	11	11	11	11	11	11	11	11	11	11	11	11	11	11	11	11	11	11	11	11	11	11	11
3564612|F|0-54:T>A-54:T>A	11	11	11	11	11	11	11	11	11	11	11	11	11	11	11	11	11	11	11	11	11	11	11	11	11	11	11	11	11	11	11	11	11	11	11	11	11	11	11	11	11	11	11	11	11	11	11	11	11
19236421|F|0-60:G>A-60:G>A	22	22	22	22	22	22	22	22	22	22	22	22	22	22	22	22	22	22	22	22	22	22	22	22	22	22	22	22	22	22	22	22	22	22	22	22	22	22	22	22	22	22	22	22	22	22	22	22	22
19234497|F|0-39:T>C-39:T>C	11	11	11	11	11	11	11	11	11	11	11	11	11	11	11	11	11	11	11	12	11	11	11	11	12	22	11	11	11	12	11	11	11	11	11	11	11	11	11	11	11	11	11	11	11	11	11	11	11
4662238|F|0-42:T>C-42:T>C	22	22	22	22	22	22	22	22	22	22	22	22	22	22	22	22	22	22	22	22	22	22	22	22	22	22	22	22	22	22	22	22	22	22	22	22	22	22	22	22	22	22	22	22	22	22	22	22	22
3556496|F|0-59:G>A-59:G>A	11	11	11	11	11	11	11	11	11	11	11	11	11	11	11	11	11	11	11	11	11	11	11	11	11	11	11	11	11	11	11	11	11	11	11	11	11	11	11	11	11	11	11	11	11	11	11	11	11
3563433|F|0-22:T>C-22:T>C	11	11	11	11	11	11	11	11	11	11	11	11	11	11	11	11	11	11	11	11	11	11	11	11	11	22	11	11	11	11	11	11	11	11	11	11	11	11	11	11	11	11	11	11	11	11	11	11	11
3642531|F|0-26:A>G-26:A>G	11	11	11	11	11	11	11	11	11	11	11	11	11	11	11	11	11	11	11	11	11	11	11	11	11	11	11	11	11	11	11	11	11	11	11	11	11	11	11	11	11	11	11	11	11	12	11	11	11
3562879|F|0-58:A>G-58:A>G	22	22	22	22	22	22	22	22	22	22	22	22	22	22	22	22	22	22	22	22	22	22	22	22	22	22	22	22	22	22	22	22	22	22	22	22	22	22	22	22	22	22	22	22	22	22	22	22	22
4659054|F|0-36:A>C-36:A>C	11	11	11	11	11	11	11	11	11	11	11	11	11	11	11	11	11	11	11	11	11	11	11	11	11	11	11	11	11	11	11	11	11	11	11	11	11	11	11	11	11	11	11	11	11	11	11	11	11
19234509|F|0-14:A>G-14:A>G	22	22	22	22	22	22	22	22	22	22	22	22	22	22	22	22	22	22	22	22	22	22	22	22	22	22	22	22	22	22	22	22	22	22	22	22	22	22	22	22	22	22	22	22	22	22	22	22	22
5962363|F|0-8:C>T-8:C>T	11	11	11	11	11	11	11	11	11	11	11	11	11	11	11	11	11	11	11	11	11	11	11	11	11	11	11	11	11	11	11	11	11	11	11	11	11	11	11	11	11	11	11	11	11	11	11	11	11
3542671|F|0-46:T>A-46:T>A	11	11	11	11	11	11	11	11	11	11	11	11	11	11	11	11	11	11	11	11	11	11	11	11	11	11	11	11	11	11	11	11	11	11	11	11	11	11	11	11	11	11	11	11	11	11	11	11	11
3535155|F|0-17:T>G-17:T>G	11	11	11	11	11	11	11	11	11	11	11	11	11	11	11	11	11	11	11	11	11	11	11	11	11	12	11	11	11	11	11	11	11	11	11	11	11	11	11	11	11	11	11	11	11	11	11	11	11
19238917|F|0-9:A>G-9:A>G	11	11	11	11	11	11	11	11	11	11	11	11	11	11	11	11	11	11	11	11	11	11	11	11	11	11	11	11	11	11	11	11	11	11	11	11	11	11	11	11	11	11	11	11	11	11	11	11	11
19237825|F|0-56:A>G-56:A>G	22	22	22	22	22	22	22	22	22	22	22	22	22	22	22	22	22	22	22	22	22	22	22	22	22	22	22	22	22	22	22	22	22	22	22	22	22	22	22	22	22	22	22	22	22	22	22	22	22
3560468|F|0-27:A>T-27:A>T	11	11	11	11	11	11	11	11	11	11	11	11	11	11	11	11	11	11	11	11	11	11	11	11	11	11	11	11	11	11	11	11	11	11	11	11	11	11	11	11	11	11	11	11	11	11	11	11	11
4663241|F|0-5:T>A-5:T>A	11	11	11	11	11	11	11	11	11	11	11	11	11	11	11	11	11	11	11	11	11	11	11	11	11	11	11	11	11	11	11	11	11	11	11	11	11	11	11	11	11	11	11	11	11	11	11	11	11
5945602|F|0-47:G>A-47:G>A	11	11	11	11	11	11	11	11	11	11	11	11	11	11	11	11	11	11	11	11	11	11	11	11	11	11	11	11	11	11	11	11	11	11	11	11	11	11	11	11	11	11	11	11	11	11	11	11	11
5956836|F|0-23:T>C-23:T>C	11	11	11	11	11	11	11	11	11	11	11	11	11	11	11	12	12	12	12	11	11	11	11	11	11	11	11	11	11	11	11	11	11	11	11	11	11	11	11	11	11	11	11	11	11	11	11	11	11
5960930|F|0-19:T>C-19:T>C	22	22	22	22	22	22	22	22	22	22	22	22	22	22	22	22	22	22	22	22	22	22	22	22	22	22	22	22	22	12	22	22	22	22	22	22	22	22	22	22	22	22	22	22	22	22	22	22	22
5963265|F|0-46:G>A-46:G>A	11	11	11	11	11	11	11	11	11	11	11	11	11	11	11	11	11	11	11	11	11	11	11	11	11	11	11	11	11	11	11	11	11	11	11	11	11	11	11	11	11	11	11	11	11	11	11	11	11
3566126|F|0-42:C>T-42:C>T	11	11	11	11	11	11	11	11	11	11	11	11	11	11	11	11	11	11	11	11	11	11	11	11	11	11	11	11	11	11	11	11	11	11	11	11	11	11	11	11	11	11	11	11	11	11	11	11	11
4662464|F|0-34:A>G-34:A>G	22	22	22	22	22	22	22	22	22	22	22	22	22	22	22	22	22	22	22	22	22	22	22	22	22	22	22	22	22	22	22	22	22	22	22	22	22	22	22	22	22	22	22	22	22	22	22	22	22
5960317|F|0-36:A>T-36:A>T	11	11	11	11	11	11	11	11	11	11	11	11	11	11	11	22	22	22	22	22	22	22	22	22	22	22	11	11	11	11	11	11	11	11	11	11	11	11	22	22	22	22	22	22	22	22	22	22	22
3554051|F|0-33:G>A-33:G>A	22	22	22	22	22	22	22	22	22	22	22	22	22	22	12	22	22	22	22	22	22	22	22	22	22	22	11	11	11	11	11	11	11	11	11	11	11	11	11	11	11	11	11	11	11	11	11	11	11
3562132|F|0-20:C>T-20:C>T	11	11	11	11	11	11	11	11	11	11	11	11	11	11	11	11	11	11	11	11	22	11	22	22	22	22	22	22	22	22	22	22	22	22	22	22	22	22	22	22	22	22	22	22	22	22	22	22	22
3555268|F|0-16:G>A-16:G>A	22	22	22	22	22	22	22	22	22	22	22	22	22	22	22	11	11	11	11	11	11	11	11	11	11	11	11	11	11	11	11	11	11	11	11	11	11	11	22	22	22	22	22	22	22	22	22	22	22
3566335|F|0-7:G>A-7:G>A	11	11	11	11	11	11	11	11	11	11	11	11	11	11	11	11	11	11	11	11	22	11	22	22	11	11	11	11	11	11	11	11	11	11	11	22	22	22	22	22	22	22	22	22	22	22	22	22	22
3547896|F|0-20:A>G-20:A>G	22	22	22	22	22	22	22	22	22	22	22	22	22	22	22	22	22	22	22	22	12	22	11	11	12	11	11	11	11	11	11	11	11	11	11	12	11	11	22	22	22	22	22	22	22	22	22	22	22
3555800|F|0-44:C>T-44:C>T	22	22	22	22	22	22	22	22	22	22	22	22	22	22	22	22	22	22	22	11	22	11	22	22	22	11	11	11	11	11	11	11	11	11	11	22	22	22	11	11	11	11	11	11	11	11	11	11	11
3534940|F|0-12:T>C-12:T>C	11	11	11	11	11	11	11	11	11	11	12	11	22	11	11	22	22	22	22	22	22	22	22	22	22	11	22	22	22	22	22	22	22	22	22	22	22	22	11	11	11	11	11	11	11	12	11	11	11
3555959|F|0-7:T>C-7:T>C	11	11	11	11	11	11	11	11	11	11	11	11	11	11	11	11	11	11	11	11	11	11	11	11	11	11	11	11	11	11	11	11	11	11	11	11	11	11	22	22	22	22	22	22	22	22	22	22	22
5936988|F|0-9:G>T-9:G>T	22	22	22	22	22	22	22	12	22	22	22	22	22	22	11	22	22	22	22	22	22	22	22	22	22	22	11	11	11	11	11	11	11	11	11	11	11	11	11	11	11	11	11	11	11	11	11	11	11
3554641|F|0-50:T>G-50:T>G	11	11	11	11	11	11	11	11	11	11	11	11	11	11	11	11	11	11	11	11	11	11	11	11	11	11	11	11	11	11	11	11	11	11	11	22	22	22	22	22	22	22	22	22	22	22	22	22	22
3564311|F|0-13:C>T-13:C>T	22	22	22	22	22	22	22	22	22	22	22	22	22	22	11	22	22	22	22	22	22	22	22	22	22	22	11	11	11	11	11	11	11	11	11	11	11	11	11	11	11	11	11	11	11	11	11	11	11
3559051|F|0-26:C>G-26:C>G	11	11	11	11	11	11	11	11	11	11	11	11	11	11	11	22	22	22	22	11	11	11	11	11	11	11	11	11	11	11	11	11	11	11	12	22	22	22	22	22	22	22	22	22	22	22	22	22	22
3558375|F|0-23:C>T-23:C>T	22	22	22	22	22	22	22	22	22	22	22	22	22	22	22	22	22	22	22	22	22	22	22	22	22	22	22	22	22	22	22	22	22	22	22	22	22	22	11	11	11	11	11	11	11	11	11	11	11
5960942|F|0-50:T>C-50:T>C	11	11	11	11	11	11	11	11	11	11	11	11	11	11	11	22	22	22	22	22	22	22	22	22	22	11	22	22	22	22	22	22	22	22	22	22	22	22	11	11	11	11	11	11	11	11	11	11	11
3563724|F|0-5:T>C-5:T>C	22	22	22	22	22	22	22	22	22	22	22	22	22	22	22	11	11	11	11	11	22	11	22	22	11	11	22	22	22	22	22	22	22	22	11	11	11	11	11	11	11	11	11	11	11	11	11	11	11
3553609|F|0-62:T>G-62:T>G	11	11	11	11	11	11	11	11	11	11	11	11	11	11	11	11	11	11	11	11	11	11	11	11	11	11	11	11	11	11	11	11	11	11	11	11	11	11	11	11	11	11	11	11	11	11	11	11	11
3551472|F|0-55:C>T-55:C>T	22	22	22	22	22	22	22	22	22	22	22	22	22	22	22	11	11	11	11	11	11	11	11	11	11	11	11	11	11	11	11	11	11	11	11	11	11	11	22	22	22	22	22	22	22	22	22	22	22
5944482|F|0-18:A>G-18:A>G	11	11	11	11	11	11	11	11	11	11	11	11	11	11	11	11	11	11	11	22	11	11	11	11	11	11	11	11	11	11	11	11	11	11	11	11	11	11	11	11	11	11	11	11	11	11	11	11	11
8173866|F|0-16:G>T-16:G>T	11	11	11	11	11	11	11	11	11	11	11	11	11	11	11	11	11	11	11	11	11	11	11	11	11	11	11	11	11	11	11	11	11	11	11	11	11	11	22	22	22	22	22	22	22	22	22	22	22
3557310|F|0-10:G>A-10:G>A	22	22	22	22	22	22	22	22	22	22	22	22	22	22	22	22	22	22	22	22	22	22	22	22	22	22	22	22	22	22	22	22	22	22	22	22	22	22	11	11	11	11	11	11	11	11	11	11	11
3564623|F|0-22:T>C-22:T>C	22	22	22	22	22	22	22	22	22	22	22	22	22	22	22	22	22	22	22	22	22	22	22	22	22	22	22	22	22	22	22	22	22	22	22	22	22	22	11	11	11	11	11	11	11	11	11	11	11
5943288|F|0-54:C>T-54:C>T	22	22	22	22	22	22	22	22	22	22	22	22	22	22	22	22	22	22	22	22	22	22	22	22	22	22	11	11	11	11	11	11	11	11	11	11	11	11	11	11	11	11	11	11	11	11	11	11	11
3534540|F|0-11:A>G-11:A>G	11	11	11	11	11	11	11	11	11	11	11	11	11	11	11	22	22	22	22	22	11	22	11	11	11	11	22	22	22	22	22	22	22	22	22	22	22	22	11	11	11	11	11	11	11	11	11	11	11
3541996|F|0-31:C>T-31:C>T	11	11	11	11	11	11	11	11	11	11	11	11	11	11	22	11	11	11	11	11	11	12	11	11	11	11	22	22	22	22	22	22	22	22	22	11	11	11	11	11	11	11	11	11	11	11	11	11	11
19214497|F|0-33:C>T-33:C>T	11	11	11	11	11	11	11	11	11	11	11	11	11	11	11	22	22	22	22	22	22	22	22	22	22	22	22	22	22	22	22	22	22	22	22	22	22	22	22	22	22	22	22	22	22	22	22	22	22
4660305|F|0-41:A>G-41:A>G	22	22	22	22	22	22	22	22	22	22	22	22	22	22	22	11	11	11	11	11	11	11	22	22	11	22	11	11	11	11	11	11	11	11	11	11	11	11	11	11	11	11	11	11	11	11	11	11	11
19799980|F|0-56:A>G-56:A>G	11	11	11	11	11	11	11	11	11	11	11	11	11	11	11	22	22	22	22	22	22	22	22	22	22	22	22	22	22	22	22	22	22	22	22	22	22	22	22	22	22	22	22	22	22	22	22	22	22
3564742|F|0-34:C>T-34:C>T	22	22	22	22	22	22	22	22	22	22	22	22	22	22	22	11	11	11	11	11	11	11	11	11	11	11	11	11	11	11	11	11	11	11	11	11	11	11	11	11	11	11	11	11	11	11	11	11	11
4656370|F|0-55:A>G-55:A>G	11	11	11	11	11	11	11	11	11	11	11	11	11	11	11	11	11	11	11	11	11	11	11	11	11	11	22	22	22	22	22	22	22	22	22	22	22	22	11	11	11	11	11	11	11	11	11	11	11
3537126|F|0-30:G>T-30:G>T	11	11	11	11	11	11	11	11	11	11	12	11	12	11	11	11	11	11	11	11	11	22	11	11	11	22	11	11	11	11	11	11	11	11	11	11	11	11	11	11	11	11	11	11	11	11	11	11	11
5929948|F|0-9:A>T-9:A>T	11	11	11	11	11	11	11	11	11	11	11	11	11	11	11	11	11	11	11	11	11	22	11	11	11	11	11	11	11	11	11	11	11	11	11	11	11	11	22	22	22	22	22	22	22	22	22	22	22
5940735|F|0-9:A>G-9:A>G	22	22	22	22	22	22	22	22	22	22	22	22	22	22	22	11	11	11	11	11	11	11	11	11	11	11	11	11	11	11	11	11	11	11	11	11	11	11	11	11	11	11	11	11	11	11	11	11	11
3642766|F|0-57:C>T-57:C>T	22	22	22	22	22	22	22	22	22	22	12	22	11	22	22	22	22	22	22	12	11	11	11	11	22	11	11	11	11	11	11	11	11	11	11	11	11	11	11	11	11	11	11	11	11	11	11	11	11
5944571|F|0-57:C>T-57:C>T	11	11	11	11	11	11	11	11	11	11	11	11	11	11	11	11	11	11	11	11	11	11	11	11	11	11	22	22	22	22	22	22	22	22	22	11	11	11	22	22	22	22	22	22	22	22	22	22	22
5953763|F|0-27:T>C-27:T>C	22	22	22	22	22	22	22	22	22	22	22	22	22	22	22	11	11	11	11	11	11	22	11	11	11	11	11	11	11	11	11	11	11	11	11	11	11	11	11	11	11	11	11	11	11	11	11	11	11
3554181|F|0-29:G>A-29:G>A	11	11	11	11	11	11	11	11	11	11	11	11	11	11	11	11	11	11	11	11	11	11	11	11	11	11	22	22	22	22	12	22	22	22	22	22	22	22	22	22	22	22	22	22	22	22	22	22	22
3534486|F|0-30:A>C-30:A>C	11	11	11	11	11	11	11	11	11	11	11	11	11	11	11	11	11	11	11	11	11	11	11	11	11	11	11	11	11	11	11	12	11	11	11	11	11	11	22	22	22	22	22	22	22	22	22	22	22
3567854|F|0-16:A>G-16:A>G	11	11	11	11	11	11	11	11	11	11	11	11	11	11	11	11	11	11	11	11	11	11	11	11	11	11	22	22	22	22	22	22	22	22	22	22	22	22	11	11	11	11	11	11	11	11	11	11	11
3537566|F|0-21:G>A-21:G>A	22	22	22	22	22	22	22	22	22	22	22	22	22	22	22	22	22	22	22	22	11	22	11	11	22	11	11	11	11	11	11	11	11	11	11	11	11	11	11	11	11	11	11	11	11	11	11	11	11
4658063|F|0-18:T>C-18:T>C	11	11	11	11	11	11	11	11	11	11	11	11	11	11	11	11	11	11	11	11	11	11	11	11	11	11	22	22	22	22	22	22	22	22	22	22	22	22	11	11	11	11	11	11	11	11	11	11	11
4663081|F|0-57:A>T-57:A>T	11	11	11	11	11	11	11	11	11	11	11	11	11	11	11	11	11	11	11	11	22	11	22	22	22	11	11	11	11	11	11	11	11	11	11	11	11	11	11	11	11	11	11	11	11	11	11	11	11
3556476|F|0-48:G>T-48:G>T	22	22	22	22	22	22	22	22	22	22	22	22	22	22	22	22	22	22	22	22	22	22	22	22	22	22	22	22	22	22	22	22	22	22	22	22	22	22	11	11	11	11	11	11	11	11	11	11	11
19235497|F|0-46:A>C-46:A>C	22	22	22	22	22	22	22	22	22	22	22	22	22	22	22	22	22	22	22	22	22	22	22	22	22	11	22	22	22	22	22	22	22	22	22	22	22	22	22	22	22	22	22	22	22	22	22	22	22
3546643|F|0-36:C>A-36:C>A	11	11	11	11	11	11	11	11	11	11	11	11	11	11	11	11	11	11	11	11	11	11	11	11	11	11	11	11	11	11	11	11	11	11	11	11	11	11	22	22	22	22	22	22	22	22	22	22	22
4662868|F|0-21:C>T-21:C>T	11	11	11	11	11	11	11	11	11	11	11	11	11	11	11	11	11	11	11	11	11	11	11	11	11	11	11	11	11	11	11	11	11	11	11	11	11	11	11	11	11	11	11	11	11	11	11	11	11
3562619|F|0-31:A>G-31:A>G	11	11	11	11	11	11	11	11	11	11	11	11	11	11	11	22	22	22	22	22	22	22	22	22	22	22	22	22	22	22	22	22	22	22	22	22	22	22	22	22	22	22	22	22	22	22	22	22	22
3566998|F|0-8:T>C-8:T>C	22	22	22	22	22	22	22	22	22	22	22	22	22	22	22	11	11	11	11	12	22	11	22	22	11	11	11	11	11	11	11	11	11	11	11	11	11	11	22	22	22	22	22	22	22	22	22	22	22
3564382|F|0-52:C>T-52:C>T	11	11	11	11	11	11	11	11	11	11	11	11	11	11	11	11	11	11	11	11	11	11	11	11	11	11	11	11	11	11	11	11	11	11	11	11	11	11	22	22	22	22	22	22	22	22	22	22	22
4660399|F|0-23:G>A-23:G>A	11	11	11	11	11	11	11	11	11	11	11	11	11	11	11	22	22	22	22	11	12	11	11	11	11	11	11	11	11	11	11	11	11	11	11	11	11	11	11	11	11	11	11	11	11	11	11	11	11
3541025|F|0-29:T>C-29:T>C	22	22	22	22	22	22	22	22	22	22	22	22	22	22	22	22	22	22	22	22	11	11	11	11	12	22	22	22	22	22	22	22	22	22	22	22	22	22	11	11	11	11	11	11	11	11	11	11	11
3553316|F|0-22:A>G-22:A>G	11	11	11	11	11	11	11	11	11	11	11	11	11	11	11	11	11	11	11	11	11	11	11	11	11	22	11	11	11	11	11	11	11	11	11	11	11	11	22	22	22	22	22	22	22	22	22	22	22
5961458|F|0-60:A>T-60:A>T	22	22	22	22	22	22	22	22	22	22	22	22	22	22	22	22	22	22	22	22	22	22	22	22	22	22	22	22	22	22	22	22	22	22	22	22	22	22	22	22	22	22	22	22	22	22	22	22	22
3561675|F|0-12:C>T-12:C>T	11	11	11	11	11	11	11	11	11	11	11	11	11	11	11	11	11	11	11	11	11	11	11	11	11	11	11	11	11	11	11	11	11	11	11	11	11	11	11	11	11	11	11	11	11	11	12	11	11
5252219|F|0-8:C>G-8:C>G	11	11	11	11	11	11	11	11	11	11	11	11	11	11	11	11	11	11	11	11	11	11	11	11	11	11	11	11	11	11	11	11	11	11	11	11	11	11	11	11	11	11	11	11	11	11	11	11	11
5956496|F|0-51:A>T-51:A>T	11	11	11	11	11	11	11	11	11	11	11	11	11	11	22	22	22	22	22	11	11	11	11	11	11	11	22	22	22	22	22	22	22	22	22	22	22	22	22	22	22	22	22	22	22	22	22	22	22
3554951|F|0-44:A>G-44:A>G	22	22	22	22	22	22	22	22	22	22	22	22	22	22	22	22	22	22	22	12	11	11	11	11	11	11	11	11	11	11	11	11	11	11	11	11	11	11	11	11	11	11	11	11	11	11	11	11	11
3563000|F|0-22:C>T-22:C>T	11	11	11	11	11	11	11	11	11	11	11	11	11	11	11	11	11	11	11	11	11	11	11	11	11	11	11	11	11	11	11	11	11	11	11	11	11	11	22	22	22	22	22	22	22	22	22	22	22
5938777|F|0-14:T>G-14:T>G	11	11	11	11	11	11	11	11	11	11	11	11	11	11	11	11	11	11	11	22	22	11	22	22	22	11	11	11	11	11	11	11	11	11	11	11	11	11	22	22	22	22	22	22	22	22	22	22	22
5954005|F|0-43:A>G-43:A>G	11	11	11	11	11	11	11	11	11	11	11	11	11	11	11	11	11	11	11	11	11	11	11	11	11	11	11	11	11	11	11	11	11	11	11	11	11	11	22	22	22	22	22	22	22	22	22	22	22
5940296|F|0-41:A>C-41:A>C	11	11	11	11	11	11	11	11	11	11	11	11	11	11	11	11	11	11	11	11	11	11	11	11	11	11	11	11	11	11	11	11	11	11	11	11	11	11	22	22	22	22	22	22	22	22	22	22	22
3546040|F|0-21:C>T-21:C>T	11	11	11	11	11	11	11	11	11	11	11	11	11	11	11	11	11	11	11	11	11	11	11	11	11	11	11	11	11	11	11	11	11	11	11	11	11	11	22	22	22	22	22	22	22	22	22	22	22
3554108|F|0-48:G>A-48:G>A	22	22	22	22	22	22	22	22	22	22	22	22	22	22	22	22	22	22	22	22	22	22	22	22	22	22	22	22	22	22	22	22	22	22	22	22	22	22	11	11	11	11	11	11	11	11	11	11	11
3561450|F|0-30:G>A-30:G>A	11	11	11	11	11	11	11	11	11	11	11	11	11	11	11	11	11	11	11	11	11	11	11	11	11	22	11	11	11	11	11	11	11	11	11	11	11	11	11	11	11	11	11	11	11	11	11	11	11
5938041|F|0-57:C>T-57:C>T	22	22	22	22	22	22	22	22	22	22	22	22	22	22	22	22	22	22	22	22	22	22	22	22	22	22	22	22	22	22	22	22	22	22	22	22	22	22	11	11	11	11	11	11	11	11	11	11	11
5959918|F|0-41:T>C-41:T>C	22	22	22	22	22	22	22	22	22	22	22	22	22	22	22	22	22	22	22	22	22	22	22	22	22	22	22	22	22	22	22	22	22	22	22	22	22	22	11	11	11	11	11	11	11	11	11	11	11
5958004|F|0-18:A>T-18:A>T	11	11	11	11	11	11	11	11	11	11	11	11	11	11	11	11	11	11	11	11	11	11	11	11	11	11	11	11	11	11	11	11	11	11	11	11	11	11	11	11	11	11	11	11	11	11	11	11	11
3566920|F|0-54:A>G-54:A>G	11	11	11	11	11	11	11	11	11	11	11	11	11	11	11	11	11	11	11	11	11	11	11	11	11	11	11	11	11	11	11	11	11	11	11	11	11	11	22	22	22	22	22	22	22	22	22	22	22
3565541|F|0-22:T>C-22:T>C	11	11	11	11	11	11	11	11	11	11	11	11	11	11	22	11	11	11	11	11	11	11	11	11	11	11	11	11	11	11	11	11	11	11	11	11	11	11	22	22	22	22	22	22	22	22	22	22	22
5959409|F|0-60:A>C-60:A>C	11	11	11	11	11	11	11	11	11	11	11	11	11	11	11	11	11	11	11	11	11	22	11	11	11	11	11	11	11	11	11	11	11	11	11	22	22	22	11	11	11	11	11	11	11	11	11	11	11
5942581|F|0-7:G>T-7:G>T	11	11	11	11	11	11	11	11	11	11	11	11	11	11	11	11	11	11	11	11	11	11	11	11	11	11	11	11	11	11	11	11	11	11	11	11	11	11	22	22	22	22	22	22	22	22	22	22	22
4663047|F|0-26:T>C-26:T>C	22	22	22	22	22	22	22	22	22	22	22	22	22	22	22	12	22	22	22	11	11	11	11	11	11	11	11	11	11	11	11	11	11	11	11	11	11	11	11	11	11	11	11	11	11	11	11	11	11
5944596|F|0-13:T>C-13:T>C	22	22	22	22	22	22	22	22	22	22	22	22	22	22	22	22	22	22	22	22	22	22	22	22	22	22	22	22	22	22	22	22	22	22	22	22	22	22	22	22	22	22	22	22	22	22	22	22	22
3542565|F|0-18:C>T-18:C>T	22	22	22	22	22	22	22	22	22	22	22	22	22	22	11	11	11	11	11	11	11	11	11	11	11	11	22	22	22	22	22	22	22	22	22	11	11	11	11	11	11	11	11	11	11	11	11	11	11
5956334|F|0-48:A>G-48:A>G	22	22	22	22	22	22	22	22	22	22	22	22	22	22	22	11	11	11	11	11	11	11	11	11	11	11	11	11	11	11	11	11	11	11	11	11	11	11	11	11	11	11	11	11	11	11	11	11	11
5932272|F|0-15:G>A-15:G>A	11	11	11	11	11	11	11	11	11	11	11	11	11	11	11	11	11	11	11	11	11	11	11	11	11	11	11	11	11	12	11	11	11	11	11	11	11	11	22	22	22	22	22	22	22	22	22	22	22
3567854|F|0-12:T>C-12:T>C	11	11	11	11	11	11	11	11	11	11	11	11	11	11	11	11	11	11	11	11	11	11	11	11	11	11	11	11	11	11	11	11	11	11	11	11	11	11	22	22	22	22	22	22	22	22	22	22	22
5252056|F|0-50:C>T-50:C>T	11	11	11	11	11	11	11	11	11	11	11	11	11	11	11	11	11	11	11	11	11	11	11	11	11	11	11	11	11	11	11	11	11	11	11	11	11	11	22	22	22	22	22	22	22	22	22	22	22
3569265|F|0-30:C>A-30:C>A	11	11	11	11	11	11	11	11	11	11	11	11	11	11	11	11	11	11	11	11	11	11	11	11	11	11	11	11	11	12	11	11	11	11	11	11	11	11	22	22	22	22	22	22	22	22	22	22	22
5964502|F|0-9:A>C-9:A>C	22	22	22	22	22	22	22	22	22	22	22	22	22	22	22	22	22	22	22	22	22	22	22	22	22	22	22	22	22	22	22	22	22	22	22	22	22	22	11	11	11	12	11	11	11	11	11	11	11
5926270|F|0-35:A>G-35:A>G	11	11	11	11	11	11	11	11	11	11	11	11	11	11	11	11	11	11	11	11	11	11	11	11	11	11	11	11	11	11	11	11	11	11	11	11	11	11	11	11	11	11	11	11	11	11	11	11	11
5926406|F|0-32:T>G-32:T>G	11	11	11	11	11	11	11	11	11	11	11	11	11	11	11	11	11	11	11	11	11	11	11	11	11	11	11	11	11	11	11	11	11	11	11	11	11	11	11	11	11	11	11	11	11	11	11	11	11
4662578|F|0-41:C>G-41:C>G	22	22	22	22	22	22	22	22	22	22	22	22	22	22	22	22	22	22	22	11	12	11	22	22	12	11	22	22	22	22	22	12	22	22	22	22	22	22	22	22	22	22	22	22	22	22	22	22	22
5950870|F|0-5:A>G-5:A>G	22	22	22	22	22	22	22	22	22	22	22	22	22	22	22	22	22	22	22	22	22	22	22	22	22	22	22	22	22	22	22	22	22	22	22	22	22	22	11	11	11	11	11	11	11	11	11	11	11
19220335|F|0-39:A>G-39:A>G	22	22	22	22	22	22	22	22	22	22	22	22	22	22	22	22	22	22	22	22	22	22	22	22	22	22	22	22	22	22	12	22	22	22	22	22	22	22	22	22	22	22	22	22	22	22	22	22	22
3566096|F|0-16:G>C-16:G>C	11	11	11	11	11	11	11	11	11	11	11	11	11	11	11	11	11	11	11	11	11	11	11	11	11	11	11	11	11	11	11	11	11	11	11	11	11	11	22	22	22	22	22	22	22	22	22	22	22
5925684|F|0-18:T>C-18:T>C	11	11	11	11	11	11	11	11	11	11	11	11	11	11	11	11	11	11	11	11	11	22	11	11	11	11	11	11	11	11	11	11	11	11	11	11	11	11	11	11	11	11	11	11	11	11	11	11	11
3554249|F|0-49:T>C-49:T>C	11	11	11	11	11	11	11	11	11	11	11	11	11	11	11	22	22	22	22	11	22	11	22	22	22	11	22	22	22	22	22	22	22	22	22	11	11	11	11	11	11	11	11	11	11	11	11	11	11
3552827|F|0-47:A>G-47:A>G	11	11	11	11	11	11	11	11	11	11	11	11	11	11	11	11	11	11	11	11	11	11	11	11	11	11	11	11	11	11	11	11	11	11	11	11	11	11	11	11	11	11	11	11	11	11	11	11	11
8055043|F|0-30:A>G-30:A>G	22	22	22	22	22	22	22	22	22	22	22	22	22	22	22	22	22	22	22	22	22	22	22	22	22	22	22	22	22	22	22	22	22	22	22	22	22	22	22	22	22	22	22	22	22	22	22	22	22
5926765|F|0-60:T>G-60:T>G	22	22	22	22	22	22	22	22	22	22	22	22	22	22	22	22	22	22	22	22	22	22	22	22	22	22	22	22	22	22	22	22	22	22	22	22	22	22	22	22	22	22	22	22	22	22	22	22	22
3549673|F|0-64:C>T-64:C>T	22	22	22	22	22	22	22	22	22	22	22	22	22	22	22	12	11	11	11	22	22	22	22	22	22	22	22	22	22	22	22	22	22	11	22	11	11	11	22	22	22	22	22	22	22	22	22	22	22
3565486|F|0-57:G>A-57:G>A	11	11	11	11	11	11	11	11	11	11	11	11	11	11	11	22	22	22	22	22	11	22	11	11	22	22	22	22	22	22	22	22	22	22	22	22	22	22	11	11	11	11	11	11	11	11	11	11	11
19229060|F|0-15:A>G-15:A>G	22	22	22	22	22	22	22	22	22	22	22	22	22	22	22	22	22	22	22	22	22	22	22	22	22	22	22	22	22	22	22	22	22	22	11	11	11	11	11	11	11	11	11	11	11	11	11	11	11
3555944|F|0-36:G>A-36:G>A	22	22	22	22	22	22	22	22	22	22	22	22	22	22	22	22	22	22	22	22	22	22	22	22	22	22	22	22	22	22	22	22	22	22	22	22	22	22	11	11	11	11	11	11	11	11	11	11	11
3544550|F|0-58:C>A-58:C>A	22	22	22	22	22	22	22	22	22	22	22	22	22	22	22	11	11	11	11	22	22	22	22	22	22	22	22	22	22	22	22	22	22	22	22	22	22	22	22	22	22	22	22	22	22	22	22	22	22
3539555|F|0-41:T>C-41:T>C	22	22	22	22	22	22	22	22	22	22	12	22	11	22	22	11	11	11	11	11	11	11	11	11	11	22	11	11	11	11	11	12	11	11	11	11	11	11	11	11	11	11	11	11	11	11	12	11	11
3540772|F|0-23:G>A-23:G>A	22	22	22	22	22	22	22	22	22	22	22	22	22	22	22	11	11	11	11	11	11	11	22	22	12	11	11	11	11	11	11	11	11	11	11	11	11	11	11	11	11	11	11	11	11	11	11	11	11
3537629|F|0-56:A>G-56:A>G	11	11	11	11	11	11	11	11	11	11	11	11	11	11	11	11	11	11	11	11	11	22	11	11	11	22	11	11	11	11	11	11	11	11	11	11	11	11	11	11	11	11	11	11	11	11	11	11	11
3565510|F|0-14:G>C-14:G>C	11	11	11	11	11	11	11	11	11	11	11	11	11	11	11	11	11	11	11	11	11	11	11	11	11	11	11	11	11	11	11	11	11	11	11	11	11	11	22	22	22	22	22	22	22	22	22	22	22
3563733|F|0-28:G>A-28:G>A	22	22	22	22	22	22	22	22	22	22	22	22	22	22	22	11	11	11	11	22	11	22	11	11	11	22	11	11	11	11	11	11	11	11	11	11	11	11	11	11	11	11	11	11	11	11	11	11	11
3563487|F|0-19:G>A-19:G>A	11	11	11	11	11	11	11	11	11	11	11	11	11	11	11	11	11	11	11	11	11	11	11	11	11	11	11	11	11	11	11	11	11	11	11	11	11	11	22	22	22	22	22	22	22	22	22	22	22
19221215|F|0-27:A>G-27:A>G	22	22	22	22	22	22	22	22	22	22	22	22	22	22	22	22	22	22	22	22	22	22	22	22	22	22	22	22	22	22	22	22	22	22	22	22	22	22	22	22	22	22	22	22	22	22	22	22	22
19229658|F|0-12:A>T-12:A>T	22	22	22	22	22	22	22	11	22	22	12	22	11	22	11	22	22	22	22	11	11	11	22	22	11	22	22	22	22	22	22	22	22	22	22	22	22	22	22	22	22	22	22	22	22	22	22	22	22
5948443|F|0-12:C>T-12:C>T	11	11	11	11	11	11	11	11	11	11	11	11	11	11	11	11	11	11	11	11	11	11	11	11	11	11	11	11	11	11	11	11	11	11	11	11	11	11	11	11	11	11	11	11	11	11	11	11	11
5939271|F|0-5:T>C-5:T>C	22	22	22	22	22	22	22	22	22	22	22	22	22	22	22	22	22	22	22	12	22	22	22	22	11	22	22	22	22	22	22	22	22	22	22	22	22	22	22	22	22	22	22	22	22	22	22	22	22
3567010|F|0-22:C>G-22:C>G	11	11	11	11	11	11	11	11	11	11	11	11	11	11	11	11	11	11	11	11	11	11	11	11	11	11	11	11	11	11	11	11	11	11	11	11	11	11	11	11	11	11	11	11	11	11	11	11	11
3562458|F|0-31:A>G-31:A>G	22	22	22	22	22	22	22	22	22	22	22	22	22	22	22	11	11	11	11	22	22	22	11	11	12	22	22	22	22	22	22	22	22	22	22	22	22	22	22	22	22	22	22	22	22	22	22	22	22
5944871|F|0-14:G>T-14:G>T	11	11	11	11	11	11	11	11	11	11	11	11	11	11	11	11	11	11	11	11	11	11	11	11	11	11	11	11	11	11	11	11	11	11	11	11	11	11	11	11	11	11	11	11	11	11	11	11	11
5951328|F|0-47:T>G-47:T>G	11	11	11	11	11	11	11	11	11	11	11	11	11	11	11	11	11	11	11	11	11	11	11	11	11	11	11	11	11	11	11	11	11	11	11	11	11	11	11	11	11	11	11	11	11	11	11	11	11
3566920|F|0-51:C>T-51:C>T	22	22	22	22	22	22	22	22	22	22	22	22	22	22	22	22	22	22	22	22	22	22	22	22	22	22	22	22	22	22	22	22	22	22	22	22	22	22	22	22	22	22	22	22	22	22	22	22	22
5963714|F|0-23:G>C-23:G>C	22	22	22	22	22	22	22	22	22	22	22	22	22	22	22	11	11	11	11	11	11	11	12	12	11	11	11	11	11	11	11	11	11	11	11	11	11	11	11	11	11	11	11	11	11	11	11	11	11
4663733|F|0-33:G>A-33:G>A	11	11	11	11	11	11	11	11	11	11	11	11	11	11	11	11	11	11	11	12	11	11	11	11	11	11	22	22	22	22	22	12	22	22	22	11	12	11	11	11	11	11	11	11	11	11	11	11	11
4657382|F|0-12:G>T-12:G>T	11	11	11	11	11	11	11	11	11	11	11	11	11	11	11	11	11	11	11	11	11	11	11	11	11	11	11	11	11	11	11	11	11	11	11	11	11	11	11	11	11	11	11	11	11	11	11	11	11
5930416|F|0-9:G>T-9:G>T	22	22	22	22	22	22	22	22	22	22	22	22	22	22	22	22	22	22	22	12	11	11	11	11	11	22	22	22	22	22	22	22	22	22	22	22	22	22	22	22	22	22	22	22	22	22	22	22	22
5914673|F|0-51:G>A-51:G>A	11	11	11	11	11	11	11	11	11	11	11	11	11	11	11	11	11	11	11	22	22	22	11	11	11	22	11	11	11	11	11	11	11	11	11	11	11	11	11	11	11	11	11	11	11	11	11	11	11
3563374|F|0-28:C>T-28:C>T	11	11	11	11	11	11	11	11	11	11	11	11	11	11	11	11	11	11	11	11	11	11	11	11	11	11	11	11	11	11	11	11	11	11	11	11	11	11	11	11	11	11	11	11	11	11	11	11	11
3538450|F|0-37:A>G-37:A>G	11	11	11	11	11	11	11	11	11	11	11	11	11	11	11	11	11	11	11	11	11	11	11	11	11	11	22	22	22	22	12	22	12	22	22	22	22	22	11	11	11	11	11	11	11	11	11	11	11
19230232|F|0-62:G>A-62:G>A	11	11	11	11	11	11	11	11	11	11	11	11	11	11	11	11	11	11	11	11	11	11	11	11	11	11	11	11	11	11	11	11	11	11	11	11	11	11	11	11	11	11	11	11	11	11	11	11	11
5936564|F|0-10:A>T-10:A>T	11	11	11	11	11	11	11	11	11	11	11	11	11	11	11	11	11	11	11	11	11	11	11	11	11	11	11	11	11	11	11	11	11	11	11	11	11	11	11	11	11	11	11	11	11	11	11	11	11
3543950|F|0-13:G>A-13:G>A	11	11	11	11	11	11	11	11	11	11	11	11	11	11	11	11	11	11	11	11	11	11	11	11	11	11	11	11	11	11	11	11	11	11	11	11	11	12	22	22	12	22	22	22	22	12	22	22	22
5929899|F|0-43:C>T-43:C>T	11	11	11	11	11	11	11	11	11	11	11	11	11	11	11	11	11	11	11	11	11	11	11	11	11	11	22	22	22	22	22	22	22	22	22	11	11	11	11	11	11	11	11	11	11	11	11	11	11
5960452|F|0-33:A>G-33:A>G	22	22	22	22	22	22	22	22	22	22	22	22	22	22	22	22	22	22	22	22	22	22	22	22	22	22	22	22	22	22	22	12	22	22	22	22	22	22	22	22	22	22	22	22	22	22	22	22	22
3557195|F|0-42:G>A-42:G>A	11	11	11	11	11	11	11	11	11	11	11	11	11	11	11	11	11	11	11	11	11	11	11	11	11	11	11	11	11	11	11	11	11	11	11	11	11	11	11	11	11	11	11	11	11	11	11	11	11
8054698|F|0-45:T>A-45:T>A	11	11	11	11	11	11	11	11	11	11	11	11	11	11	11	22	22	22	22	11	11	11	11	11	11	11	11	11	11	11	11	11	11	11	11	11	11	11	11	11	11	11	11	11	11	11	11	11	11
8055443|F|0-15:G>A-15:G>A	22	22	22	22	22	22	22	22	22	22	22	22	22	22	22	22	22	22	22	22	22	22	22	22	22	22	22	22	22	22	22	22	22	22	22	22	22	22	22	22	22	22	22	22	22	22	22	22	22
3560024|F|0-12:C>T-12:C>T	11	11	11	11	11	11	11	11	11	11	11	11	11	11	11	11	11	11	11	11	11	11	11	11	11	11	11	11	11	11	11	11	11	11	11	11	11	11	11	11	11	11	11	11	11	11	11	11	11
19237853|F|0-53:A>G-53:A>G	22	22	22	22	22	22	22	22	22	22	22	22	22	22	22	22	22	22	22	12	22	22	22	22	22	22	11	11	11	11	11	11	11	11	11	11	11	11	22	22	22	22	22	22	22	22	22	22	22
3559742|F|0-16:C>T-16:C>T	11	11	11	11	11	11	11	11	11	11	11	11	11	11	11	11	11	11	11	11	11	11	11	11	11	11	11	11	11	11	11	11	11	11	11	11	11	11	11	11	11	11	11	11	11	11	11	11	11
5932738|F|0-64:C>T-64:C>T	11	11	11	11	11	11	11	11	11	11	11	11	11	11	11	11	11	11	11	11	11	11	11	11	11	11	11	11	11	11	11	11	11	11	11	11	11	11	11	11	11	11	11	11	11	11	11	11	11
5915799|F|0-47:G>A-47:G>A	11	11	11	11	11	11	11	11	11	11	11	11	11	11	11	11	11	11	11	11	11	11	11	11	11	11	11	11	11	11	11	11	11	11	11	11	11	11	11	11	11	11	11	11	11	11	11	11	11
4663020|F|0-36:C>T-36:C>T	11	11	11	11	11	11	11	11	11	11	11	11	11	11	11	11	11	11	11	11	11	11	11	11	11	11	22	22	22	22	22	22	22	11	22	22	22	22	11	11	11	11	11	11	11	11	11	11	11
3554776|F|0-31:T>C-31:T>C	11	11	11	11	11	11	11	11	11	11	11	11	11	11	11	11	11	11	11	11	11	11	11	11	11	11	11	11	11	11	11	11	11	11	11	11	11	11	11	11	11	11	11	11	11	11	11	11	11
4662096|F|0-19:A>G-19:A>G	11	11	11	11	11	11	11	11	11	11	11	11	11	11	11	11	11	11	11	11	11	11	11	11	11	11	11	11	11	11	11	11	11	11	11	11	11	11	11	11	11	11	11	11	11	11	11	11	11
3565864|F|0-51:T>A-51:T>A	22	22	22	22	22	22	22	22	22	22	22	22	22	22	22	22	22	22	22	12	22	22	22	22	22	22	11	11	11	11	11	11	11	11	11	11	11	11	22	22	22	22	22	22	22	22	22	22	22
3556501|F|0-39:A>G-39:A>G	22	22	22	22	22	22	22	22	22	22	22	22	22	22	22	22	22	22	22	22	22	22	22	22	22	22	22	22	22	22	22	12	22	22	22	22	22	22	22	22	22	22	22	22	22	22	22	22	22
3545973|F|0-34:T>A-34:T>A	11	11	11	11	11	11	11	11	11	11	11	11	11	11	11	11	11	11	11	11	11	11	11	11	11	11	11	11	11	11	11	11	11	11	11	11	11	11	11	11	11	11	11	11	11	11	11	11	11
5942771|F|0-27:T>C-27:T>C	11	11	11	11	11	11	11	11	11	11	11	11	11	11	11	11	11	11	11	12	11	11	11	11	11	11	22	22	22	22	22	22	22	22	22	11	11	11	11	11	11	11	11	11	11	11	11	11	11
5938613|F|0-61:C>T-61:C>T	22	22	22	22	22	22	22	22	22	22	22	22	22	22	22	22	22	22	22	22	22	22	22	22	22	22	22	22	22	22	22	22	22	22	22	22	22	22	22	22	22	22	22	22	22	22	22	22	22
3563777|F|0-60:A>G-60:A>G	11	11	11	11	11	11	11	11	11	11	11	11	11	11	11	11	11	11	11	11	11	11	11	11	11	11	11	11	11	11	11	11	11	11	11	11	11	11	11	11	11	11	11	11	11	11	11	11	11
3535151|F|0-26:G>A-26:G>A	11	11	11	11	11	11	11	11	11	11	11	11	11	11	11	11	11	11	11	12	11	11	11	11	22	11	11	11	11	11	11	11	11	11	11	11	11	11	11	11	11	11	11	11	11	11	11	11	11
19799140|F|0-10:T>G-10:T>G	22	22	22	22	22	22	22	22	22	22	22	22	22	22	22	22	22	22	22	22	22	22	22	22	22	22	22	22	22	22	22	22	22	22	22	22	22	22	22	22	22	22	22	22	22	22	22	22	22
5877409|F|0-54:T>A-54:T>A	11	11	11	11	11	11	11	11	11	11	11	11	11	11	11	11	11	11	11	11	11	12	11	11	11	22	11	11	11	11	11	11	11	11	11	11	11	11	11	11	11	11	11	11	11	11	11	11	11
3564837|F|0-24:A>C-24:A>C	22	22	22	22	22	22	22	22	22	22	22	22	22	22	22	22	22	22	22	22	22	22	22	22	22	22	11	11	11	11	11	11	11	11	11	22	22	22	22	22	22	22	22	22	22	22	22	22	22
4661848|F|0-5:C>T-5:C>T	11	11	11	11	11	11	11	11	11	11	11	11	11	11	11	11	11	11	11	11	11	11	11	11	11	11	11	11	11	11	11	11	11	11	11	11	11	11	11	11	11	11	11	11	11	11	11	11	11
5949121|F|0-56:T>C-56:T>C	11	11	11	11	11	11	11	11	11	11	11	11	11	11	11	11	11	11	11	11	11	11	11	11	11	11	11	11	11	11	11	11	11	11	11	11	11	11	11	11	11	11	11	11	11	11	11	11	11
5950955|F|0-12:T>C-12:T>C	11	11	11	11	11	11	11	11	11	11	11	11	11	11	11	11	11	11	11	11	11	11	11	11	11	11	11	11	11	11	11	12	11	11	11	11	11	11	11	11	11	11	11	11	11	11	11	11	11
3554380|F|0-38:C>T-38:C>T	11	11	11	11	11	11	11	11	11	11	11	11	11	11	11	11	11	11	11	11	11	11	11	11	11	11	11	11	11	11	11	11	11	11	11	11	11	11	11	11	11	11	11	11	11	11	11	11	11
3546117|F|0-22:T>C-22:T>C	11	11	11	11	11	11	11	11	11	11	11	11	11	11	11	11	11	11	11	11	11	11	11	11	11	11	11	11	11	11	11	11	11	11	11	12	12	12	11	11	11	11	11	11	11	11	11	11	11
5963757|F|0-51:A>C-51:A>C	11	11	11	11	11	11	11	11	11	11	11	11	11	11	11	11	11	11	11	11	11	11	11	11	11	11	11	11	11	11	11	11	11	11	11	11	11	11	11	11	11	11	11	11	11	11	11	11	11
4655577|F|0-41:C>T-41:C>T	11	11	11	11	11	11	11	11	11	11	11	11	11	11	11	11	11	11	11	11	11	11	11	11	11	11	11	11	11	11	11	11	11	11	11	11	11	11	11	11	11	11	11	11	11	11	11	11	11
5947953|F|0-65:C>T-65:C>T	11	11	11	11	11	11	11	11	11	11	11	11	11	11	11	11	11	11	11	11	22	22	22	22	22	22	11	11	11	11	11	11	11	11	11	11	11	11	11	11	11	11	12	11	11	11	11	11	11
4659470|F|0-6:G>A-6:G>A	11	11	11	11	11	11	11	11	11	11	11	11	11	11	11	11	11	11	11	11	11	11	11	11	11	11	11	11	11	11	11	11	11	11	11	11	11	11	11	11	11	11	11	11	11	11	11	11	11
5926345|F|0-61:A>G-61:A>G	11	11	11	11	11	11	11	11	11	11	11	11	11	11	11	11	11	11	11	22	11	22	11	11	12	22	11	11	11	11	11	11	11	11	11	11	11	11	11	11	11	11	11	11	11	11	11	11	11
3538415|F|0-67:T>C-67:T>C	11	11	11	11	11	11	11	11	11	11	11	11	11	11	11	11	11	11	11	11	11	11	11	11	11	11	11	11	11	11	11	11	11	11	11	11	11	11	11	11	11	11	11	11	11	11	11	11	11
3566093|F|0-41:T>C-41:T>C	11	11	11	11	11	11	11	11	11	11	11	11	11	11	11	11	11	11	11	22	11	11	11	11	11	11	11	11	11	11	11	11	11	11	11	11	11	11	11	11	11	11	11	11	11	11	11	11	11
4661745|F|0-62:A>C-62:A>C	11	11	11	11	11	11	11	11	11	11	11	11	11	11	11	11	11	11	11	11	11	11	11	11	11	11	22	22	22	22	22	22	22	22	22	11	11	11	11	11	11	11	11	11	11	11	11	11	11
4658552|F|0-28:G>T-28:G>T	11	11	11	11	11	11	11	11	11	11	11	11	11	11	11	11	11	11	11	11	11	11	11	11	11	11	11	11	11	11	11	11	11	11	11	11	11	11	11	11	11	11	11	11	11	11	11	11	11
3565116|F|0-19:C>T-19:C>T	11	11	11	11	11	11	11	11	11	11	11	11	11	11	11	11	11	11	11	11	11	11	11	11	11	11	11	11	11	11	11	11	11	11	11	11	11	11	11	11	11	11	11	11	11	11	11	11	11
19242927|F|0-10:A>G-10:A>G	22	22	22	22	22	22	22	22	22	22	22	22	22	22	22	22	22	22	22	22	22	22	22	22	22	22	22	22	22	22	22	22	22	22	22	22	22	22	22	22	22	22	22	22	22	22	22	22	22
5940324|F|0-34:G>C-34:G>C	11	11	11	11	11	11	11	11	11	11	11	11	11	11	11	11	11	11	11	11	11	22	11	11	11	11	11	11	11	11	11	11	11	11	11	11	11	11	11	11	11	11	11	11	11	11	11	11	11
3568397|F|0-33:G>A-33:G>A	11	11	11	11	11	11	11	11	11	11	11	11	11	11	11	11	11	11	11	11	11	11	11	11	11	11	11	11	11	11	11	11	11	11	11	11	11	11	11	11	11	11	11	11	11	11	11	11	11
19248193|F|0-19:T>C-19:T>C	22	22	22	22	22	22	22	22	22	22	22	22	22	22	22	22	22	22	22	22	22	22	22	22	22	22	22	22	22	22	12	22	22	22	22	22	22	22	22	22	22	22	22	22	22	22	22	22	22
4662306|F|0-20:A>G-20:A>G	11	11	11	11	11	11	11	11	11	11	11	11	11	11	11	11	11	11	11	12	11	11	11	11	11	11	22	22	22	22	22	22	22	22	11	11	11	11	11	11	11	11	11	11	11	11	11	11	11
3641106|F|0-29:C>T-29:C>T	11	11	11	11	11	11	11	11	11	11	11	11	11	11	11	11	11	11	11	11	11	22	11	11	11	11	11	11	11	11	11	11	11	11	11	11	11	11	11	11	11	11	11	11	11	11	11	11	11
3544378|F|0-35:T>G-35:T>G	11	11	11	11	11	11	11	11	11	11	11	11	11	11	11	11	11	11	11	11	11	11	11	11	11	11	11	11	11	11	11	11	11	11	11	11	11	11	11	11	11	11	11	11	11	11	11	11	11
5959250|F|0-17:T>C-17:T>C	11	11	11	11	11	11	11	11	11	11	11	11	11	11	11	11	11	11	11	11	11	11	11	11	11	11	11	11	11	11	11	11	11	11	11	11	11	11	11	12	11	11	11	11	11	11	11	11	11
5936548|F|0-40:G>T-40:G>T	22	22	22	22	22	22	22	22	22	22	22	22	22	22	22	22	22	22	22	22	22	22	22	22	22	22	22	22	22	22	22	22	22	22	22	22	22	22	22	22	22	22	22	22	22	22	22	22	22
5939633|F|0-48:C>T-48:C>T	11	11	11	11	11	11	11	11	11	11	11	11	11	11	11	11	11	11	11	11	11	11	11	11	11	11	11	11	11	11	11	12	11	11	11	11	11	11	11	11	11	11	11	11	11	11	11	11	11
5942693|F|0-25:A>G-25:A>G	11	11	11	11	11	11	11	11	11	11	11	11	11	11	11	11	11	11	11	11	11	11	11	11	11	11	11	11	11	11	12	11	11	11	11	11	11	11	11	11	11	11	11	11	11	11	11	11	11
5961890|F|0-36:T>G-36:T>G	11	11	11	11	11	11	11	11	11	11	11	11	11	11	11	11	11	11	11	11	11	11	11	11	11	11	11	11	11	11	11	11	11	11	11	11	11	11	11	11	11	11	11	11	11	11	11	11	11
5926333|F|0-27:G>A-27:G>A	11	11	11	11	11	11	11	11	11	11	11	11	11	11	11	11	11	11	11	11	11	11	11	11	11	11	11	11	11	11	11	11	11	11	11	11	11	11	11	11	11	11	11	11	11	11	11	11	11
3565118|F|0-12:T>C-12:T>C	11	11	11	11	11	11	11	11	11	11	11	11	11	11	11	11	11	11	11	11	11	11	11	11	11	11	11	11	11	11	11	11	11	11	11	11	11	11	11	11	11	11	11	11	11	11	11	11	11
3536267|F|0-21:T>C-21:T>C	11	11	11	11	11	11	11	11	11	11	11	11	11	11	11	11	11	11	11	11	11	11	11	11	11	11	11	11	11	11	11	11	11	11	11	11	11	11	11	11	11	11	11	11	11	11	11	11	11
5940495|F|0-28:T>G-28:T>G	11	11	11	11	11	11	11	11	11	11	11	11	11	11	11	11	11	11	11	11	11	11	11	11	11	11	11	11	11	11	11	11	11	11	11	11	11	11	11	11	11	11	11	11	11	11	11	11	11
5946781|F|0-36:G>A-36:G>A	11	11	11	11	11	11	11	11	11	11	11	11	11	11	11	11	11	11	11	11	11	11	11	11	11	11	11	11	11	11	11	11	11	11	11	11	11	11	11	11	11	11	11	11	11	11	11	11	11
3564182|F|0-44:C>T-44:C>T	11	11	11	11	11	11	11	11	11	11	11	11	11	11	11	11	11	11	11	11	11	11	11	11	11	11	11	11	11	11	11	11	11	11	11	11	11	11	11	11	11	11	11	11	11	11	11	11	11
3555612|F|0-52:A>G-52:A>G	11	11	11	11	11	11	11	11	11	11	11	11	11	11	11	11	11	11	11	11	11	11	11	11	11	11	11	11	11	11	11	11	11	11	11	11	11	11	11	11	11	11	11	11	11	11	11	11	11
4656284|F|0-10:A>G-10:A>G	11	11	11	11	11	11	11	11	11	11	11	11	11	11	11	12	22	22	22	11	11	11	11	11	11	11	11	11	11	11	11	11	11	11	11	11	11	11	11	11	11	11	11	11	11	11	11	11	11
3555585|F|0-25:C>T-25:C>T	11	11	11	11	11	11	11	11	11	11	11	11	11	11	11	11	11	11	11	11	11	11	11	11	11	11	11	11	11	11	11	11	11	11	11	11	11	11	11	11	11	11	11	11	11	11	11	11	11
5933088|F|0-27:T>C-27:T>C	11	11	11	11	11	11	11	11	11	11	11	11	11	11	11	11	11	11	11	11	11	11	11	11	11	11	11	11	11	11	11	11	11	11	11	11	11	11	11	11	11	11	11	11	11	11	11	11	11
8053442|F|0-13:G>A-13:G>A	22	22	22	22	22	22	22	22	22	22	22	22	22	22	22	22	22	22	22	22	22	11	22	22	22	22	22	22	22	22	22	22	22	22	22	22	22	22	22	22	22	22	22	22	22	22	22	22	22
3565456|F|0-24:G>A-24:G>A	11	11	11	11	11	11	11	11	11	11	11	11	11	11	11	11	11	11	11	11	11	11	11	11	11	11	11	11	11	11	11	11	11	11	11	11	11	11	11	11	11	11	11	11	11	11	11	11	11
3546895|F|0-6:A>T-6:A>T	11	11	11	11	11	11	11	11	11	11	11	11	11	11	11	11	11	11	11	11	11	11	11	11	11	11	11	11	11	11	11	11	11	11	22	22	22	22	11	11	11	11	11	11	11	11	11	11	11
3553634|F|0-53:G>A-53:G>A	11	11	11	11	11	11	11	11	11	11	11	11	11	11	11	11	11	11	11	11	11	11	11	11	11	11	11	11	11	11	11	11	11	11	11	11	11	11	11	11	11	11	11	11	11	11	11	11	11
5951529|F|0-19:G>T-19:G>T	11	11	11	11	11	11	11	11	11	11	11	11	11	11	11	11	11	11	11	11	22	11	22	22	12	11	11	11	11	11	11	11	11	11	11	11	11	11	11	11	11	11	11	11	11	11	11	11	11
3556660|F|0-47:G>A-47:G>A	11	11	11	11	11	11	11	11	11	11	11	11	11	11	11	11	11	11	11	11	11	11	11	11	11	11	11	11	11	11	11	11	11	11	11	11	11	11	11	11	11	11	11	11	11	11	11	11	11
5946499|F|0-11:C>A-11:C>A	11	11	11	11	11	11	11	11	11	11	11	11	11	11	11	11	11	11	11	11	11	11	11	11	11	11	11	11	11	11	11	11	11	11	11	11	11	11	11	11	11	11	11	11	11	11	11	11	11
3564403|F|0-24:A>G-24:A>G	11	11	11	11	11	11	11	11	11	11	11	11	11	11	11	11	11	11	11	11	11	11	11	11	11	11	11	11	11	11	11	12	11	11	11	11	11	11	11	11	11	11	11	11	11	11	11	11	11
3562625|F|0-62:T>C-62:T>C	11	11	11	11	11	11	11	11	11	11	11	11	11	11	11	11	11	11	11	12	22	11	22	22	11	11	11	11	11	11	11	11	11	11	11	11	11	11	11	11	11	11	11	11	11	11	11	11	11
19248191|F|0-52:C>A-52:C>A	22	22	22	22	22	22	22	22	22	22	22	22	22	22	22	22	22	22	22	22	22	12	22	22	22	22	11	11	11	11	12	11	11	22	12	12	12	12	22	22	22	22	22	22	22	22	22	22	22
5936369|F|0-6:A>G-6:A>G	11	11	11	11	11	11	11	11	11	11	11	11	11	11	11	11	11	11	11	11	11	11	11	11	11	11	11	11	11	11	11	12	11	11	11	11	11	11	11	11	11	11	11	11	11	11	11	11	11
3554172|F|0-16:C>A-16:C>A	11	11	11	11	11	11	11	11	11	11	11	11	11	11	11	11	11	11	11	11	11	11	11	11	11	11	11	11	11	11	11	11	11	11	11	11	11	11	11	11	11	11	11	11	11	11	11	11	11
5943919|F|0-35:A>T-35:A>T	11	11	11	11	11	11	11	11	11	11	11	11	11	11	11	11	11	11	11	11	11	11	11	11	11	11	11	11	11	11	11	11	11	11	11	11	11	11	11	11	11	11	11	11	11	11	11	11	11
3559399|F|0-5:G>A-5:G>A	11	11	11	11	11	11	11	11	11	11	11	11	11	11	11	11	11	11	11	11	11	11	11	11	11	11	11	11	11	11	11	11	11	11	11	11	11	11	11	11	11	11	11	11	11	11	11	11	11
5939174|F|0-60:A>G-60:A>G	11	11	11	11	11	11	11	11	11	11	11	11	11	11	11	11	11	11	11	12	11	11	11	11	11	11	11	11	11	11	11	11	11	11	11	11	11	11	11	11	11	11	11	11	11	11	11	11	11
4662717|F|0-23:A>G-23:A>G	11	11	11	11	11	11	11	11	11	11	11	11	11	11	11	11	11	11	11	11	11	11	11	11	11	11	11	11	11	11	11	11	11	11	11	11	11	11	11	11	11	11	11	11	11	11	11	11	11
5951837|F|0-50:T>C-50:T>C	11	11	11	11	11	11	11	11	11	11	11	11	11	11	11	11	11	11	11	11	11	11	11	11	11	11	11	11	11	11	11	11	11	11	11	11	11	11	11	11	11	11	11	11	11	11	11	11	11
3564569|F|0-38:G>T-38:G>T	11	11	11	11	11	11	11	11	11	11	11	11	11	11	11	11	11	11	11	11	11	11	11	11	11	11	11	11	11	11	11	11	11	11	11	11	11	11	11	11	11	11	11	11	11	11	11	11	11
3537661|F|0-50:C>T-50:C>T	11	11	11	11	11	11	11	11	11	11	11	11	11	11	11	11	11	11	11	11	11	11	11	11	11	11	11	11	11	11	11	11	11	11	11	22	22	22	11	11	11	11	11	11	11	11	11	11	11
19214810|F|0-57:T>A-57:T>A	11	11	11	11	11	11	11	11	11	11	11	11	11	11	11	11	11	11	11	11	11	11	11	11	11	11	11	11	11	11	11	11	11	11	11	11	11	11	11	11	11	11	11	11	11	11	11	11	11
3557706|F|0-49:C>T-49:C>T	11	11	11	11	11	11	11	11	11	11	11	11	11	11	11	11	11	11	11	11	11	11	11	11	11	11	11	11	11	11	11	11	11	11	11	11	11	11	11	11	11	11	11	11	11	11	11	11	11
5942786|F|0-39:C>A-39:C>A	11	11	11	11	11	11	11	11	11	11	11	11	11	11	11	11	11	11	11	11	11	11	11	11	11	11	11	11	11	11	11	11	11	11	11	11	11	11	11	11	11	11	11	11	11	11	11	11	11
3642501|F|0-27:C>G-27:C>G	11	11	11	11	11	11	11	11	11	11	11	11	11	11	11	11	11	11	11	11	11	11	11	11	11	11	11	11	11	11	11	11	11	11	11	11	11	11	11	11	11	11	11	11	11	11	11	11	11
8174545|F|0-33:A>G-33:A>G	11	11	11	11	11	11	11	11	11	11	11	11	11	11	11	11	11	11	11	11	11	11	11	11	11	11	11	11	11	11	11	11	11	11	11	11	11	11	11	11	11	11	11	11	11	11	11	11	11
3559283|F|0-18:G>A-18:G>A	11	11	11	11	11	11	11	11	11	11	11	11	11	11	11	11	11	11	11	11	11	11	11	11	11	11	11	11	11	11	11	11	11	11	11	11	11	11	11	11	11	11	11	11	11	11	11	11	11
24463729|F|0-21:G>A-21:G>A	11	11	11	11	11	11	11	11	11	11	11	11	11	11	11	11	11	11	11	11	11	11	11	11	11	11	11	11	11	11	11	12	11	11	11	11	11	11	11	11	11	11	11	11	11	11	11	11	11
5925439|F|0-49:G>A-49:G>A	11	11	11	11	11	11	11	11	11	11	11	11	11	11	11	11	11	11	11	11	11	11	11	11	11	11	11	11	11	11	11	11	11	11	11	11	11	11	11	11	11	11	11	11	11	11	11	11	11
5945518|F|0-41:A>T-41:A>T	22	22	22	22	22	22	22	22	22	22	22	22	22	22	22	22	22	22	22	12	22	22	22	22	22	22	22	22	22	22	22	22	22	22	22	22	22	22	22	22	22	22	22	22	22	22	22	22	22
3554809|F|0-56:T>C-56:T>C	11	11	11	11	11	11	11	11	11	11	11	11	11	11	11	11	11	11	11	11	11	22	11	11	11	22	11	11	11	11	11	11	11	11	11	11	11	11	11	11	11	11	11	11	11	11	11	11	11
3544952|F|0-21:A>G-21:A>G	11	11	11	11	11	11	11	11	11	11	11	11	11	11	11	11	11	11	11	11	11	11	11	11	11	11	11	11	11	11	11	11	11	11	11	11	11	11	11	11	11	11	11	11	11	11	11	11	11
5933779|F|0-10:A>G-10:A>G	11	11	11	11	11	11	11	11	11	11	11	11	11	11	11	11	11	11	11	11	11	11	11	11	11	11	11	11	11	11	11	11	11	11	11	11	11	11	11	11	11	11	11	11	11	11	11	11	11
5957124|F|0-34:C>A-34:C>A	11	11	11	11	11	11	11	11	11	11	11	11	11	11	11	11	11	11	11	11	11	11	11	11	11	11	11	11	11	11	11	11	11	11	11	11	11	11	11	11	11	11	11	11	11	11	11	11	11
5946840|F|0-26:A>C-26:A>C	11	11	11	11	11	11	11	11	11	11	11	11	11	11	11	11	11	11	11	11	11	11	11	11	11	11	11	11	11	11	11	11	11	11	11	11	11	11	11	11	11	11	11	11	11	11	11	11	11
5948295|F|0-59:A>T-59:A>T	22	22	22	22	22	22	22	22	22	22	22	22	22	22	22	22	22	22	22	22	22	22	22	22	22	22	22	22	22	22	22	22	22	22	22	22	22	22	22	22	22	22	22	22	22	22	22	22	22
3537484|F|0-68:T>A-68:T>A	11	11	11	11	11	11	11	11	11	11	11	11	11	11	11	11	11	11	11	11	11	11	11	11	11	11	11	11	11	11	11	11	11	11	11	11	11	11	11	11	11	11	11	11	11	11	11	11	11
3540539|F|0-32:T>A-32:T>A	11	11	11	11	11	11	11	11	11	11	11	11	11	11	11	11	11	11	12	12	22	11	11	11	12	11	11	11	11	11	11	11	11	11	11	11	11	11	11	11	11	11	11	11	11	11	11	11	11
19230404|F|0-18:G>A-18:G>A	11	11	11	11	11	11	11	11	11	11	11	11	11	11	11	11	11	11	11	11	11	11	11	11	11	11	11	11	11	11	11	11	11	11	11	11	11	11	11	11	11	11	11	11	11	11	11	11	11
3560238|F|0-22:T>C-22:T>C	11	11	11	11	11	11	11	11	11	11	11	11	11	11	11	11	11	11	11	11	11	11	11	11	11	11	11	11	11	11	11	11	11	11	11	11	11	11	11	11	11	11	11	11	11	11	11	11	11
3565584|F|0-9:T>C-9:T>C	11	11	11	11	11	11	11	11	11	11	11	11	11	11	11	11	11	11	11	11	11	11	11	11	11	11	11	11	11	11	11	11	11	11	11	11	11	11	11	11	11	11	11	11	11	11	11	11	11
19208312|F|0-32:G>A-32:G>A	11	11	11	11	11	11	11	11	11	11	11	11	11	11	11	11	11	11	11	11	11	11	11	11	11	11	11	11	11	11	11	11	11	11	11	11	11	11	11	11	11	11	11	11	11	11	11	11	11
3535240|F|0-14:A>C-14:A>C	11	11	11	11	11	11	11	11	11	11	11	11	11	11	11	11	11	11	11	11	11	11	11	11	11	11	11	11	11	11	11	11	11	11	11	11	11	11	11	11	11	11	11	11	11	11	11	11	11
4662583|F|0-25:C>T-25:C>T	11	11	11	11	11	11	11	11	11	11	11	11	11	11	11	11	11	11	11	11	11	11	11	11	11	11	11	11	11	11	11	11	11	11	12	11	11	11	11	11	11	11	11	11	11	11	11	11	11
3555612|F|0-18:G>A-18:G>A	11	11	11	11	11	11	11	11	11	11	11	11	11	11	11	11	11	11	11	11	11	11	11	11	11	11	11	11	11	11	11	11	11	11	11	11	11	11	11	11	11	11	11	11	11	11	11	11	11
19235961|F|0-20:T>C-20:T>C	22	22	22	22	22	22	22	22	22	22	22	22	22	22	22	22	22	22	22	22	22	22	22	22	22	22	22	22	22	22	22	22	22	22	22	22	22	22	22	22	22	22	22	22	22	22	22	22	22
3566153|F|0-36:A>T-36:A>T	11	11	11	11	11	11	11	11	11	11	11	11	11	11	11	11	11	11	11	11	11	11	11	11	11	11	11	11	11	11	11	11	11	11	11	11	11	11	11	11	11	11	11	11	11	11	11	11	11
5945388|F|0-59:C>T-59:C>T	11	11	11	11	11	11	11	11	11	11	11	11	11	11	11	11	11	11	11	11	11	11	11	11	11	11	11	11	11	11	11	11	12	11	11	11	11	11	11	11	11	11	11	11	11	11	11	11	11
5961040|F|0-42:A>C-42:A>C	11	11	11	11	11	11	11	11	11	11	11	11	11	11	11	11	11	11	11	11	11	11	11	11	11	11	11	11	11	11	11	11	11	11	11	11	11	11	11	11	11	11	11	11	11	11	11	11	11
3560143|F|0-42:T>G-42:T>G	11	11	11	11	11	11	11	11	11	11	11	11	11	11	11	11	11	11	11	11	11	11	11	11	11	11	11	11	11	11	11	11	11	11	11	11	11	11	11	11	11	11	11	11	11	11	11	11	11
5958374|F|0-47:C>T-47:C>T	11	11	11	11	11	11	11	11	11	11	11	11	11	11	11	11	11	11	11	11	11	11	11	11	11	11	11	11	11	11	11	11	11	11	11	11	11	11	11	11	11	11	11	11	11	11	11	11	11
3540539|F|0-20:C>A-20:C>A	11	11	11	11	11	11	11	11	11	11	11	11	11	11	11	11	11	11	11	11	11	11	11	11	11	11	11	11	11	11	11	11	11	11	11	11	11	11	11	11	11	11	11	11	11	11	11	11	11
3565124|F|0-54:G>C-54:G>C	11	11	11	11	11	11	11	11	11	11	11	11	11	11	11	11	11	11	11	11	11	11	11	11	11	11	11	11	11	11	11	11	11	11	11	11	11	11	11	11	11	11	11	11	11	11	11	11	11
5953946|F|0-13:C>T-13:C>T	11	11	11	11	11	11	11	11	11	11	11	11	11	11	11	11	11	11	11	11	11	11	11	11	11	11	11	11	11	11	11	11	11	11	11	11	11	11	11	11	11	11	11	11	11	11	11	11	11
5956355|F|0-6:A>T-6:A>T	11	11	11	11	11	11	11	11	11	11	11	11	11	11	11	11	11	11	11	11	11	11	11	11	11	11	11	11	11	11	11	11	11	11	11	11	11	11	11	11	11	11	11	11	11	11	11	11	11
3564522|F|0-35:T>C-35:T>C	11	11	11	11	11	11	11	11	11	11	11	11	11	11	11	11	11	11	11	11	11	11	11	11	11	11	11	11	11	11	11	11	11	11	11	11	11	11	11	11	11	11	11	11	11	11	11	11	11
8055761|F|0-14:C>A-14:C>A	11	11	11	11	11	11	11	11	11	11	11	11	11	11	11	11	11	11	11	11	11	11	11	11	11	11	11	11	11	11	11	11	11	11	11	11	11	11	11	11	11	11	11	11	11	11	11	11	11
5959211|F|0-25:G>A-25:G>A	11	11	11	11	11	11	11	11	11	11	11	11	11	11	11	11	11	11	11	11	11	11	11	11	11	11	11	11	11	11	11	11	11	11	11	11	11	11	11	11	11	11	11	11	11	11	11	11	11
5940265|F|0-45:A>T-45:A>T	11	11	11	11	11	11	11	11	11	11	11	11	11	11	11	11	11	11	11	11	11	11	11	11	11	11	11	11	11	11	11	11	11	11	11	11	11	11	11	11	11	11	11	11	11	11	11	11	11
5963765|F|0-53:T>A-53:T>A	11	11	11	11	11	11	11	11	11	11	11	11	11	11	11	11	11	11	11	11	11	11	11	11	11	11	11	11	11	11	11	11	11	11	11	11	11	11	11	11	11	11	11	11	11	11	11	11	11
3563577|F|0-13:T>C-13:T>C	11	11	11	11	11	11	11	11	11	11	11	11	11	11	11	11	11	11	11	11	11	11	11	11	11	11	11	11	11	11	11	11	11	11	11	11	11	11	11	11	11	11	11	11	11	11	11	11	11
24468845|F|0-33:A>T-33:A>T	11	11	11	11	11	11	11	11	11	11	11	11	11	11	11	11	11	11	11	11	11	11	11	11	11	11	11	11	11	11	11	11	11	11	11	11	11	11	11	11	11	11	11	11	11	11	11	11	11
3560809|F|0-33:G>A-33:G>A	11	11	11	11	11	11	11	11	11	11	11	11	11	11	11	11	11	11	11	11	11	11	11	11	11	11	11	11	11	11	11	11	11	11	11	11	11	11	11	11	11	11	11	11	11	11	11	11	11
19247514|F|0-19:C>A-19:C>A	22	22	22	22	22	22	22	22	22	22	22	22	22	22	22	22	22	22	22	22	22	22	22	22	22	22	22	22	22	22	22	22	22	22	22	22	22	22	22	22	22	22	22	22	22	22	22	22	22
5964964|F|0-8:T>C-8:T>C	11	11	11	11	11	11	11	12	11	11	12	11	12	11	12	11	11	11	11	11	11	11	11	11	11	11	11	11	11	11	11	11	11	11	11	11	11	11	11	11	11	11	11	11	11	11	11	11	11
5940436|F|0-10:T>A-10:T>A	11	11	11	11	11	11	11	11	11	11	11	11	11	11	11	11	11	11	11	11	11	11	11	11	11	11	22	22	22	22	22	22	22	22	22	22	22	22	22	22	22	22	22	22	22	22	22	22	22
4661897|F|0-44:C>A-44:C>A	22	22	22	22	22	22	22	22	22	22	22	22	22	22	22	22	22	22	22	22	22	22	22	22	22	22	11	11	11	11	11	11	11	11	11	11	11	11	11	11	11	11	11	11	11	11	11	11	11
5961587|F|0-27:G>A-27:G>A	11	11	11	11	11	11	11	11	11	11	11	11	11	11	11	11	11	11	11	11	11	11	11	11	11	11	22	22	22	22	12	22	12	22	22	22	12	22	22	22	22	22	22	22	22	22	22	22	22
3544022|F|0-29:G>A-29:G>A	22	22	22	22	22	22	22	22	22	22	22	22	22	22	22	22	22	22	22	22	22	22	22	22	22	22	22	22	22	22	22	22	22	11	22	22	22	22	11	11	11	11	11	11	11	11	11	11	11
8174674|F|0-42:A>G-42:A>G	11	11	11	11	11	11	11	11	11	11	11	11	11	11	11	11	11	11	11	11	11	11	11	11	11	22	22	22	22	22	22	22	22	22	22	22	22	22	22	22	22	22	22	22	22	22	22	22	22
3563719|F|0-56:C>T-56:C>T	11	11	11	11	11	11	11	11	11	11	11	11	11	11	11	11	11	11	11	11	11	11	11	11	11	22	22	22	22	22	22	22	22	22	22	22	22	22	22	22	22	22	22	22	22	22	22	22	22
3555446|F|0-68:C>T-68:C>T	22	22	22	22	22	22	22	22	22	22	22	22	22	22	22	22	22	22	22	22	22	22	22	22	22	22	22	22	22	22	22	22	22	22	22	22	22	22	11	11	11	11	11	11	11	11	11	11	11
3542936|F|0-37:C>G-37:C>G	11	11	11	11	11	11	11	11	11	11	11	11	11	11	11	22	22	22	22	22	22	22	22	22	22	22	22	22	22	22	22	22	22	22	22	11	12	11	11	11	11	11	11	11	11	11	11	11	11
5948687|F|0-47:C>A-47:C>A	22	22	22	22	22	22	22	22	22	22	22	22	22	22	22	11	11	11	11	22	22	22	11	11	22	11	22	22	22	22	22	22	22	11	11	11	11	11	22	22	22	22	22	22	22	22	22	22	22
4660948|F|0-48:G>A-48:G>A	22	22	22	22	22	22	22	22	22	22	22	22	22	22	22	22	22	22	22	22	22	22	22	22	22	22	22	22	22	22	22	22	12	22	22	22	22	22	11	11	11	11	11	11	11	11	11	11	11
5947150|F|0-41:G>A-41:G>A	11	11	11	11	11	11	11	11	11	11	11	11	11	11	11	22	22	22	22	11	22	22	22	22	12	11	22	22	22	22	22	22	22	22	22	22	22	22	22	22	22	22	22	22	22	22	22	22	22
3558217|F|0-14:G>C-14:G>C	22	22	22	22	22	22	22	22	22	22	22	22	22	22	22	22	22	22	22	22	11	22	11	11	11	11	11	11	11	11	11	11	11	11	11	11	11	11	11	11	11	11	11	11	11	11	11	11	11
5947548|F|0-24:A>G-24:A>G	22	22	22	22	22	22	22	22	22	22	22	22	22	22	22	22	22	22	22	22	22	22	22	22	22	11	11	11	11	11	11	11	11	11	11	11	11	11	11	11	11	11	11	11	11	11	11	11	11
3547673|F|0-35:G>A-35:G>A	11	11	11	11	11	11	11	11	11	11	11	11	11	11	11	11	11	11	11	11	11	11	11	11	11	11	11	11	11	11	11	11	11	11	11	11	11	11	22	22	22	22	22	22	22	22	22	22	22
3545501|F|0-9:G>A-9:G>A	22	22	22	22	22	22	22	22	22	22	22	22	22	22	22	22	22	22	22	22	22	22	22	22	22	11	22	22	22	22	22	22	22	22	22	22	22	22	22	22	22	22	22	22	22	22	22	22	22
3539673|F|0-10:T>G-10:T>G	22	22	22	22	22	22	22	22	22	22	22	22	22	22	22	22	22	22	22	22	22	22	22	22	22	22	22	22	22	22	22	22	22	22	22	22	22	12	11	11	11	11	11	11	11	11	11	11	11
3561005|F|0-20:T>C-20:T>C	11	11	11	11	11	11	11	11	11	11	11	11	11	11	11	22	22	22	22	22	22	22	22	22	22	22	22	22	22	22	22	22	22	11	22	22	22	22	11	11	11	11	11	11	11	11	11	11	11
5926266|F|0-59:C>T-59:C>T	11	11	11	11	11	11	11	11	11	11	11	11	11	11	11	22	22	22	22	22	22	22	11	11	12	22	22	22	22	22	22	22	22	22	22	22	22	22	22	22	22	22	22	22	22	22	22	22	22
5951837|F|0-6:G>A-6:G>A	22	22	22	22	22	22	22	22	22	22	22	22	22	22	22	11	11	11	11	11	11	11	11	11	11	11	22	22	22	22	22	22	22	22	22	22	22	22	11	11	11	11	11	11	11	11	11	11	11
3568466|F|0-21:T>G-21:T>G	11	11	11	11	11	11	11	11	11	11	11	11	11	11	11	11	11	11	11	22	22	11	22	22	22	11	11	11	11	11	11	11	11	11	11	11	11	11	11	11	11	11	11	11	11	11	11	11	11
3557946|F|0-38:G>C-38:G>C	22	22	22	22	22	22	22	22	22	22	22	22	22	22	22	22	22	22	22	11	11	11	11	11	11	22	22	22	22	22	22	22	22	22	22	22	22	22	11	11	11	11	11	11	11	11	11	11	11
3554661|F|0-48:G>A-48:G>A	11	11	11	11	11	11	11	11	11	11	11	11	11	11	11	11	11	11	11	11	11	11	11	11	11	11	11	11	11	11	11	11	11	11	11	11	11	11	22	22	22	22	22	22	22	22	22	22	22
5933107|F|0-37:A>G-37:A>G	22	22	22	22	22	22	22	22	22	22	22	22	22	22	22	11	11	11	11	11	11	11	11	11	11	22	11	11	11	11	11	11	11	11	11	11	11	11	22	22	22	22	22	22	22	22	22	22	22
5936151|F|0-28:A>G-28:A>G	22	22	22	22	22	22	22	22	22	22	22	22	22	22	22	11	11	11	11	11	11	11	11	11	11	11	11	11	11	11	11	11	11	11	11	11	11	11	11	11	11	11	11	11	11	11	11	11	11
5933710|F|0-41:C>A-41:C>A	11	11	11	11	11	11	11	11	11	11	11	11	11	11	11	11	11	11	11	11	11	11	22	22	22	11	11	11	11	11	11	11	11	11	11	11	11	11	11	11	11	11	11	11	11	11	11	11	11
5955106|F|0-9:G>A-9:G>A	11	11	11	11	11	11	11	11	11	11	11	11	11	11	11	22	22	22	22	22	22	22	22	22	22	11	22	22	22	22	22	22	22	22	11	11	11	11	11	11	11	11	11	11	11	11	11	11	11
5955029|F|0-6:A>G-6:A>G	11	11	11	11	11	11	11	11	11	11	11	11	11	11	11	22	22	22	22	12	11	22	11	11	11	11	22	22	22	22	22	22	22	22	22	22	22	22	22	22	22	22	22	22	22	22	22	22	22
5933662|F|0-62:A>T-62:A>T	22	22	22	22	22	22	22	22	22	22	22	22	22	22	22	22	22	22	22	22	22	22	22	22	22	22	22	22	22	22	22	22	22	22	22	22	22	22	22	22	22	22	22	22	22	22	22	22	22
3565261|F|0-15:G>A-15:G>A	22	22	22	22	22	22	22	22	22	22	22	22	22	22	11	11	11	11	11	11	11	11	11	11	11	11	11	11	11	11	11	11	11	11	11	11	11	11	11	11	11	11	11	11	11	11	11	11	11
5946769|F|0-40:T>C-40:T>C	22	22	22	22	22	22	22	22	22	22	22	22	22	22	22	11	11	11	11	11	11	11	11	11	11	11	11	11	11	11	11	11	11	11	11	11	11	11	11	11	11	11	11	11	11	11	11	11	11
5936819|F|0-36:A>T-36:A>T	22	22	22	22	22	22	22	22	22	22	22	22	22	22	22	22	22	22	22	22	22	22	22	22	22	22	11	11	11	11	11	11	11	22	11	11	11	11	11	11	11	11	11	11	11	11	11	11	11
5252160|F|0-49:C>T-49:C>T	22	22	22	22	22	22	22	22	22	22	22	22	22	22	22	22	22	22	22	22	22	22	22	22	22	11	22	22	22	22	22	22	22	22	22	11	11	11	22	22	22	22	22	22	22	22	22	22	22
3561695|F|0-7:T>C-7:T>C	22	22	22	22	22	22	22	22	22	22	22	22	22	22	22	11	11	11	11	11	11	11	11	11	11	11	11	11	11	11	11	11	11	11	11	11	11	11	11	11	11	11	11	11	11	11	11	11	11
3560927|F|0-17:C>T-17:C>T	11	11	11	11	11	11	11	11	11	11	11	11	11	11	11	11	11	11	11	11	22	11	22	22	22	11	11	11	11	11	11	11	11	11	11	11	11	11	11	11	11	11	11	11	11	11	11	11	11
3564635|F|0-16:C>T-16:C>T	22	22	22	22	22	22	22	22	22	22	22	22	22	22	22	11	11	11	11	12	11	11	11	11	22	11	11	11	11	11	11	11	11	11	12	22	22	22	11	11	11	11	11	11	11	11	11	11	11
3564804|F|0-30:A>C-30:A>C	22	22	22	22	22	22	22	22	22	22	22	22	22	22	22	11	11	11	11	11	11	11	11	11	11	11	11	11	11	11	11	11	11	11	11	11	11	11	11	11	11	11	11	11	11	11	11	11	11
3555098|F|0-40:G>A-40:G>A	11	11	11	11	11	11	11	11	11	11	11	11	11	11	11	22	22	22	22	11	11	22	11	11	11	22	11	11	11	11	11	11	11	11	11	11	11	11	11	11	11	11	11	11	11	11	11	11	11
4656454|F|0-17:G>A-17:G>A	22	22	22	22	22	22	22	22	22	22	22	22	22	22	22	22	22	22	22	22	22	22	22	22	22	22	22	22	22	22	22	22	22	22	22	22	22	22	22	22	22	22	22	22	22	22	22	22	12
4661694|F|0-57:G>T-57:G>T	11	11	11	11	11	11	11	11	11	11	11	11	11	11	11	11	11	11	11	11	11	11	11	11	11	11	11	11	11	11	11	11	11	11	11	11	11	11	11	11	11	11	11	11	11	11	11	11	11
24465328|F|0-34:C>T-34:C>T	22	22	22	22	22	22	22	22	22	22	22	22	22	22	22	22	22	22	22	22	22	22	11	11	12	22	22	22	22	22	22	22	22	22	22	11	11	11	22	22	22	22	22	22	22	22	22	22	22
3563815|F|0-14:T>G-14:T>G	22	22	22	22	22	22	22	22	22	22	22	22	22	22	22	22	22	22	22	22	22	22	22	22	22	22	11	11	11	11	11	11	11	11	11	22	22	22	11	11	11	11	11	11	11	11	11	11	11
3551940|F|0-43:A>T-43:A>T	11	11	11	11	11	11	11	11	11	11	11	11	11	11	11	22	22	22	22	22	22	22	22	22	22	22	22	22	22	22	22	22	22	22	22	22	22	22	22	22	22	22	22	22	22	22	22	22	22
3564799|F|0-28:A>T-28:A>T	11	11	11	11	11	11	11	11	11	11	11	11	11	11	11	11	11	11	11	11	11	11	11	11	11	11	11	11	11	11	11	11	11	11	11	11	11	11	11	11	11	11	11	11	11	11	11	11	11
5946561|F|0-48:C>T-48:C>T	11	11	11	11	11	11	11	11	11	11	11	11	11	11	11	11	11	11	11	11	11	11	11	11	11	11	22	22	22	22	22	22	22	11	22	11	11	11	12	22	22	22	22	22	22	22	22	22	22
4655730|F|0-51:C>T-51:C>T	11	11	11	11	11	11	11	11	11	11	11	11	11	11	11	11	11	11	11	11	11	11	11	11	11	11	11	11	11	11	11	11	11	11	11	11	11	11	22	22	22	22	22	22	22	22	22	22	22
8053780|F|0-55:A>G-55:A>G	22	22	22	22	22	22	22	22	22	22	22	22	22	22	22	22	22	22	22	22	22	22	22	22	22	22	22	22	22	22	22	22	22	22	22	22	22	22	11	11	11	11	11	11	11	11	11	11	11
3564598|F|0-36:G>A-36:G>A	11	11	11	11	11	11	11	11	11	11	11	11	11	11	11	22	22	22	22	22	22	11	11	11	12	11	22	22	22	22	22	22	22	22	12	11	11	11	11	11	11	11	11	11	11	11	11	11	11
19241587|F|0-33:T>C-33:T>C	11	11	11	11	11	11	11	11	11	11	11	11	11	11	11	22	22	22	22	22	22	22	22	22	22	22	22	22	22	22	22	22	22	22	22	22	22	22	22	22	22	22	22	22	22	22	22	22	22
19178641|F|0-45:G>A-45:G>A	11	11	11	11	11	11	11	11	11	11	11	11	11	11	11	11	11	11	11	11	11	11	11	11	11	11	11	11	11	11	11	11	11	11	11	22	22	22	11	11	11	11	11	11	11	11	11	11	11
3565953|F|0-31:A>T-31:A>T	22	22	22	22	22	22	22	22	22	22	22	22	22	22	22	11	11	11	11	11	11	11	11	11	11	22	11	11	11	11	11	11	11	11	11	11	11	11	11	11	11	11	11	11	11	11	11	11	11
3554348|F|0-25:A>G-25:A>G	11	11	11	11	11	11	11	11	11	11	11	11	11	11	11	22	22	22	22	22	22	11	11	11	22	11	11	11	11	11	11	11	11	11	11	11	11	11	11	11	11	11	11	11	11	11	11	11	11
3563182|F|0-19:T>C-19:T>C	11	11	11	11	11	11	11	11	11	11	11	11	11	11	11	11	11	11	11	11	11	11	11	11	11	11	11	11	11	11	11	11	11	11	11	11	11	11	22	22	22	22	22	22	22	22	22	22	22
5939384|F|0-22:A>G-22:A>G	22	22	22	22	22	22	22	22	22	22	12	22	11	22	22	22	22	22	22	22	22	22	22	22	22	22	22	22	22	22	22	22	22	22	22	22	22	22	11	11	11	11	11	11	11	11	11	11	11
3550718|F|0-9:G>A-9:G>A	11	11	11	11	11	11	11	11	11	11	11	11	11	11	11	11	11	11	11	11	11	11	11	11	11	11	11	11	11	11	11	11	11	11	11	11	11	11	22	22	22	22	22	22	22	22	22	22	22
3546040|F|0-33:A>C-33:A>C	11	11	11	11	11	11	11	11	11	11	11	11	11	11	11	11	11	11	11	12	22	11	22	22	11	22	11	11	11	11	11	11	11	11	11	11	11	11	11	11	11	11	11	11	11	11	11	11	11
5252152|F|0-66:C>A-66:C>A	22	22	22	22	22	22	22	22	22	22	22	22	22	22	22	22	22	22	22	22	22	11	11	11	12	11	22	22	22	22	22	22	22	22	22	22	22	22	22	22	22	22	22	22	22	22	22	22	22
5960476|F|0-35:G>C-35:G>C	22	22	22	22	22	22	22	22	22	22	22	22	22	22	22	22	22	22	22	22	22	22	11	11	22	22	22	22	22	22	22	22	22	22	22	22	22	22	11	11	11	11	11	11	11	11	11	11	11
19230110|F|0-62:C>A-62:C>A	22	22	22	22	22	22	22	22	22	22	22	22	22	22	22	11	11	11	11	11	11	12	11	11	11	22	22	22	22	22	22	22	22	22	22	11	11	11	11	11	11	11	11	11	11	11	11	11	11
3557693|F|0-9:A>G-9:A>G	11	11	11	11	11	11	11	11	11	11	11	11	11	11	11	11	11	11	11	11	11	11	11	11	11	11	11	11	11	11	11	11	11	11	11	11	11	11	22	22	22	22	22	22	22	22	22	22	22
3564117|F|0-18:T>C-18:T>C	22	22	22	22	22	22	22	22	22	22	22	22	22	22	22	22	22	22	22	22	22	22	22	22	22	22	22	22	22	22	22	22	22	22	22	22	22	22	11	11	11	11	11	11	11	11	11	11	11
3558212|F|0-15:G>A-15:G>A	22	22	22	22	22	22	22	22	22	22	22	22	22	22	22	22	22	22	22	22	22	22	22	22	22	22	22	22	22	22	22	22	22	22	22	22	22	22	11	11	11	11	11	11	11	11	11	11	11
3567865|F|0-40:A>G-40:A>G	22	22	22	22	22	22	22	22	22	22	22	22	22	22	22	22	22	22	22	22	22	22	22	22	22	22	22	22	22	22	22	22	22	22	22	22	22	22	11	11	11	11	11	11	11	11	11	11	11
19237903|F|0-27:G>A-27:G>A	22	22	22	22	22	22	22	22	22	22	22	22	22	22	22	22	22	22	22	22	22	22	22	22	22	22	22	22	22	22	22	22	22	22	22	22	22	22	11	11	11	11	11	11	11	11	11	11	11
3554304|F|0-21:A>G-21:A>G	11	11	11	11	11	11	11	11	11	11	11	11	11	11	11	11	11	11	11	11	11	11	11	11	11	11	11	11	11	11	11	11	11	11	11	11	11	11	22	22	22	22	22	22	22	22	22	22	22
5933621|F|0-49:G>A-49:G>A	11	11	11	11	11	11	11	11	11	11	11	11	11	11	11	11	11	11	11	11	11	11	11	11	11	11	11	11	11	11	11	11	11	11	11	11	11	11	22	22	22	22	22	22	22	22	22	22	22
5950967|F|0-37:C>T-37:C>T	11	11	11	11	11	11	11	11	11	11	11	11	11	11	11	11	11	11	11	11	11	11	11	11	11	11	11	11	11	11	11	11	11	11	11	11	11	11	22	22	22	22	22	22	22	22	22	22	22
3535574|F|0-53:A>T-53:A>T	11	11	11	11	11	11	11	11	11	11	11	11	11	11	11	11	11	11	11	11	11	11	11	11	11	11	11	11	11	11	11	11	11	11	11	11	11	11	22	22	22	22	22	22	22	22	22	22	22
3554915|F|0-49:A>C-49:A>C	11	11	11	11	11	11	11	11	11	11	11	11	11	11	11	11	11	11	11	11	11	11	11	11	11	11	11	11	11	11	11	11	11	11	11	11	11	11	22	22	22	22	22	22	22	22	22	22	22
5946769|F|0-51:A>G-51:A>G	11	11	11	11	11	11	11	11	11	11	11	11	11	11	11	11	11	11	11	11	11	11	11	11	11	11	11	11	11	11	11	11	11	11	11	11	11	11	22	22	22	22	22	22	22	22	22	22	22
3565015|F|0-19:C>T-19:C>T	11	11	11	11	11	11	11	11	11	11	11	11	11	11	11	11	11	11	11	11	11	11	11	11	11	11	11	11	11	11	11	11	11	11	11	11	11	11	22	22	22	22	22	22	22	22	22	22	22
3561257|F|0-35:C>T-35:C>T	11	11	11	11	11	11	11	11	11	11	11	11	11	11	11	11	11	11	11	11	11	11	11	11	11	11	11	11	11	11	11	11	11	22	11	11	11	11	11	11	11	11	11	11	11	11	11	11	11
19214536|F|0-64:G>A-64:G>A	11	11	11	11	11	11	11	11	11	11	11	11	11	11	11	11	11	11	11	11	11	11	11	11	11	11	11	11	11	11	11	11	11	11	11	11	11	11	22	22	22	22	22	22	22	22	22	22	22
5933265|F|0-39:T>C-39:T>C	11	11	11	11	11	11	11	11	11	11	11	11	11	11	11	11	11	11	11	11	11	11	11	11	11	11	11	11	11	11	11	11	11	11	11	11	11	11	22	22	22	22	22	22	22	22	22	22	22
5934344|F|0-20:C>T-20:C>T	22	22	22	22	22	22	22	22	22	22	22	22	22	22	22	11	11	11	11	11	11	22	11	11	11	11	22	22	22	22	22	22	22	22	22	22	22	22	22	22	22	22	22	22	22	22	22	22	22
5947265|F|0-19:T>G-19:T>G	22	22	22	22	22	22	22	22	22	22	22	22	22	22	22	22	22	22	22	22	22	22	22	22	22	22	22	22	22	22	22	22	22	22	22	22	22	22	11	11	11	11	11	11	11	11	11	11	11
3569544|F|0-14:G>A-14:G>A	11	11	11	11	11	11	11	11	11	11	11	11	11	11	11	11	11	11	11	11	11	11	11	11	11	11	11	11	11	11	11	12	11	11	11	11	11	11	11	11	11	11	11	11	11	11	11	11	11
3553825|F|0-37:G>A-37:G>A	22	22	22	22	22	22	22	22	22	22	22	22	22	22	22	22	22	22	22	22	22	22	22	22	22	22	22	22	22	22	22	22	22	22	22	22	22	22	11	11	11	11	11	11	11	11	11	11	11
5959250|F|0-61:A>G-61:A>G	11	11	11	11	11	11	11	11	11	11	11	11	11	11	11	11	11	11	11	11	11	11	11	11	11	11	11	11	11	11	11	11	11	11	11	11	11	11	11	11	11	11	11	11	11	11	11	11	11
3564250|F|0-48:G>A-48:G>A	11	11	11	11	11	11	11	11	11	11	11	11	11	11	11	11	11	11	11	12	11	11	11	11	11	11	22	22	22	22	22	22	22	22	22	11	11	11	22	22	22	22	22	22	22	22	22	22	22
3567720|F|0-28:A>G-28:A>G	22	22	22	22	22	22	22	22	22	22	22	22	22	22	22	22	22	22	22	22	22	22	22	22	22	22	22	22	22	22	22	22	22	22	22	22	22	22	11	11	11	11	11	11	11	11	11	11	11
5936415|F|0-49:A>T-49:A>T	11	11	11	11	11	11	11	11	11	11	11	11	11	11	11	11	11	11	11	11	11	11	11	11	11	11	11	11	11	11	11	11	11	11	11	11	11	11	22	22	22	22	22	22	22	22	22	22	22
3565456|F|0-38:C>G-38:C>G	11	11	11	11	11	11	11	11	11	11	11	11	11	11	11	11	11	11	11	11	11	11	11	11	11	11	11	11	11	11	11	11	11	11	11	11	11	11	22	22	22	22	22	22	22	22	22	22	22
5938645|F|0-8:C>T-8:C>T	22	22	22	22	22	22	22	22	22	22	22	22	22	22	22	22	22	22	22	22	22	22	22	22	22	22	22	22	22	22	22	22	22	22	22	22	22	22	11	11	11	11	11	11	11	11	11	11	11
8054195|F|0-37:G>T-37:G>T	22	22	22	22	22	22	22	22	22	22	22	22	22	22	22	22	22	22	22	22	22	22	22	22	22	22	22	22	22	22	22	22	22	22	22	22	22	22	11	11	11	11	11	11	11	11	11	11	11
19798991|F|0-29:C>T-29:C>T	22	22	22	22	22	22	22	22	22	22	22	22	22	22	22	22	22	22	22	22	22	22	22	22	22	22	22	22	22	22	22	22	22	22	22	22	22	22	22	22	22	22	22	22	22	22	22	22	22
3565618|F|0-39:T>C-39:T>C	11	11	11	11	11	11	11	11	11	11	11	11	11	11	11	11	11	11	11	11	11	11	11	11	11	11	11	11	11	11	11	11	11	11	11	11	11	11	11	11	11	11	11	11	11	11	11	11	11
19213127|F|0-24:G>A-24:G>A	22	22	22	22	22	22	22	22	22	22	22	22	22	22	22	22	22	22	22	22	22	22	22	22	22	22	22	22	22	22	22	22	22	22	22	22	22	22	22	22	22	22	22	22	22	22	22	22	22
3561731|F|0-66:C>T-66:C>T	11	11	11	11	11	11	11	11	11	11	11	11	11	11	11	22	22	22	22	22	22	22	22	22	22	22	22	22	22	22	22	22	22	22	22	11	11	11	11	11	11	11	11	11	11	11	11	11	11
5936382|F|0-42:T>A-42:T>A	11	11	11	11	11	11	11	11	11	11	11	11	11	11	11	11	11	11	11	11	11	11	11	11	11	11	11	11	11	11	11	11	11	11	11	11	11	11	22	22	22	22	22	22	22	22	22	22	22
3564185|F|0-43:C>T-43:C>T	11	11	11	11	11	11	11	11	11	11	11	11	11	11	11	11	11	11	11	11	11	11	11	11	11	11	11	11	11	11	11	11	11	11	11	11	11	11	22	22	22	22	22	22	22	22	22	22	22
4657482|F|0-41:G>C-41:G>C	11	11	11	11	11	11	11	11	11	11	11	11	11	11	11	11	11	11	11	11	11	11	11	11	11	11	11	11	11	11	11	11	11	11	11	11	11	11	22	22	22	22	22	22	22	22	22	22	22
3563534|F|0-23:T>A-23:T>A	22	22	22	22	22	22	22	22	22	22	22	22	22	22	22	22	22	22	22	22	22	22	22	22	22	22	22	22	22	22	22	22	22	22	22	22	22	22	11	11	11	11	11	11	11	11	11	11	11
3554776|F|0-41:T>G-41:T>G	11	11	11	11	11	11	11	11	11	11	11	11	11	11	11	11	11	11	11	11	11	11	11	11	11	11	11	11	11	11	11	11	11	11	11	11	11	11	22	22	22	22	22	22	22	22	22	22	22
3549776|F|0-48:A>G-48:A>G	22	22	22	22	22	22	22	22	22	22	22	22	22	22	22	22	22	22	22	22	22	22	22	22	22	22	22	22	22	22	22	22	22	22	22	22	22	22	11	11	11	11	11	11	11	11	12	11	11
5948131|F|0-11:C>T-11:C>T	11	11	11	11	11	11	11	11	11	11	11	11	11	11	11	11	11	11	11	11	11	11	11	11	11	11	11	11	11	11	11	11	11	11	11	11	11	11	22	22	22	22	22	22	22	22	22	22	22
5958676|F|0-26:T>C-26:T>C	11	11	11	11	11	11	11	11	11	11	11	11	11	11	11	11	11	11	11	11	11	11	11	11	11	11	11	11	11	11	11	11	11	11	11	11	11	11	22	22	22	22	22	22	22	22	22	22	22
5964417|F|0-17:A>T-17:A>T	11	11	11	11	11	11	11	11	11	11	11	11	11	11	11	11	11	11	11	11	11	11	11	11	11	11	11	11	11	11	11	12	11	11	11	11	11	11	11	11	11	11	11	11	11	11	11	11	11
5946597|F|0-37:C>T-37:C>T	11	11	11	11	11	11	11	11	11	11	11	11	11	11	11	11	11	11	11	11	11	11	11	11	11	11	11	11	11	11	11	11	11	11	11	11	11	11	11	11	11	11	11	11	11	11	11	11	11
19215529|F|0-18:T>G-18:T>G	22	22	22	22	22	22	22	22	22	22	22	22	22	22	22	22	22	22	22	22	22	22	22	22	22	22	22	22	22	22	22	22	22	22	22	22	22	22	22	22	22	22	22	22	22	22	22	22	22
3564935|F|0-35:C>T-35:C>T	11	11	11	11	11	11	11	11	11	11	11	11	11	11	11	11	11	11	11	12	22	11	22	22	22	11	11	11	11	11	11	11	11	11	11	11	11	11	11	11	11	11	11	11	11	11	11	11	11
5955371|F|0-11:C>T-11:C>T	22	22	22	22	22	22	22	22	22	22	22	22	22	22	22	22	22	22	22	11	22	22	22	22	12	22	22	22	22	22	22	22	22	22	22	22	22	22	22	22	22	22	22	22	22	22	22	22	22
4663550|F|0-67:A>T-67:A>T	11	11	11	11	11	11	11	11	11	11	11	11	11	11	11	11	11	11	11	11	11	11	11	11	11	11	11	11	11	11	11	11	11	11	11	11	11	11	11	11	11	11	11	11	11	11	11	11	11
5959203|F|0-22:G>A-22:G>A	22	22	22	22	22	22	22	22	22	22	22	22	22	22	22	22	22	22	22	22	22	22	22	22	22	22	22	22	22	22	22	22	22	22	22	22	22	22	22	22	22	22	22	22	22	22	22	22	22
3565690|F|0-41:G>C-41:G>C	11	11	11	11	11	11	11	11	11	11	11	11	11	11	11	11	11	11	11	11	11	11	11	11	11	11	11	11	11	11	11	12	11	11	11	11	11	11	22	22	22	22	22	22	22	22	22	22	22
5925723|F|0-13:A>G-13:A>G	11	11	11	11	11	11	11	11	11	11	11	11	11	11	11	11	11	11	11	22	22	11	11	11	11	11	11	11	11	11	11	11	11	11	11	11	11	11	11	11	11	11	11	11	11	11	11	11	11
5940148|F|0-58:C>T-58:C>T	11	11	11	11	11	11	11	11	11	11	11	11	11	11	11	11	11	11	11	11	11	11	11	11	11	11	11	11	11	11	11	11	11	22	11	11	11	11	11	11	11	11	11	11	11	11	11	11	11
4661646|F|0-27:C>A-27:C>A	22	22	22	22	22	22	22	22	22	22	22	22	22	22	22	22	22	22	22	22	22	22	22	22	22	22	22	22	22	22	22	22	22	22	22	22	22	22	22	22	22	22	22	22	22	22	22	22	22
3557253|F|0-35:G>T-35:G>T	11	11	11	11	11	11	11	11	11	11	11	11	11	11	11	11	11	11	11	11	11	11	11	11	11	11	11	11	11	11	11	11	11	11	11	11	11	11	22	22	22	22	22	22	22	22	22	22	22
5252040|F|0-43:C>T-43:C>T	22	22	22	22	22	22	22	12	22	22	22	22	22	22	11	22	22	22	22	12	22	22	22	22	22	22	11	11	11	11	11	11	11	11	11	11	11	11	22	22	22	22	22	22	22	22	22	22	22
3541556|F|0-41:A>T-41:A>T	11	11	11	11	11	11	11	11	11	11	11	11	11	11	11	11	11	11	11	11	11	11	11	11	11	11	11	11	11	11	11	11	11	11	11	22	22	22	22	22	22	22	22	22	22	22	22	22	22
5936275|F|0-11:A>G-11:A>G	22	22	22	22	22	22	22	22	22	22	22	22	22	22	22	22	22	22	22	22	22	22	22	22	22	22	22	22	22	22	22	22	22	22	22	22	22	22	22	22	22	22	22	22	22	22	22	22	22
3553225|F|0-51:T>C-51:T>C	11	11	11	11	11	11	11	11	11	11	11	11	11	11	11	11	11	11	11	11	11	11	11	11	11	11	22	22	22	22	22	22	22	22	22	22	22	22	11	11	11	11	11	11	11	11	11	11	11
3556840|F|0-14:G>A-14:G>A	11	11	11	11	11	11	11	11	11	11	11	11	11	11	11	11	11	11	11	12	11	11	11	11	11	11	22	22	22	22	22	22	22	22	22	22	22	22	11	11	11	11	11	11	11	11	11	11	11
19242849|F|0-59:A>T-59:A>T	11	11	11	11	11	11	11	11	11	11	11	11	11	11	11	22	22	22	22	22	22	22	22	22	22	22	22	22	22	22	22	22	22	22	22	22	22	22	22	22	22	22	22	22	22	22	22	22	22
3565467|F|0-22:A>C-22:A>C	11	11	11	11	11	11	11	11	11	11	11	11	11	11	11	11	11	11	11	11	11	11	11	11	11	22	11	11	11	11	11	11	11	11	11	11	11	11	11	11	11	11	11	11	11	11	11	11	11
3547451|F|0-15:T>A-15:T>A	11	11	11	11	11	11	11	11	11	11	11	11	11	11	11	11	11	11	11	12	11	11	11	11	11	11	22	22	22	22	22	22	22	22	22	22	22	22	11	11	11	11	11	11	11	11	11	11	11
3562686|F|0-27:A>G-27:A>G	22	22	22	22	22	22	22	22	22	22	22	22	22	22	22	11	11	11	11	11	11	11	11	11	11	11	11	11	11	11	11	11	11	11	11	11	11	11	11	11	11	11	11	11	11	11	11	11	11
5947345|F|0-9:C>T-9:C>T	11	11	11	11	11	11	11	11	11	11	11	11	11	11	11	11	11	11	11	11	11	11	11	11	11	11	11	11	11	11	11	11	11	11	11	11	11	11	11	11	11	11	11	11	11	11	11	11	11
5942273|F|0-43:G>A-43:G>A	22	22	22	22	22	22	22	22	22	22	22	22	22	22	22	22	22	22	22	22	22	22	22	22	22	22	22	22	22	22	22	22	22	22	22	22	22	22	22	22	22	22	22	22	22	22	22	22	22
3564204|F|0-5:A>T-5:A>T	11	11	11	11	11	11	11	11	11	11	11	11	11	11	11	11	11	11	11	11	11	11	22	22	11	11	11	11	11	11	11	11	11	11	11	11	11	11	11	11	11	11	11	11	11	11	11	11	11
19244191|F|0-31:C>T-31:C>T	11	11	11	11	11	11	11	11	11	11	11	11	11	11	12	22	22	22	22	22	22	11	22	22	22	11	22	22	22	22	22	22	22	22	22	22	22	22	22	22	22	22	22	22	22	22	22	22	22
3552332|F|0-16:G>A-16:G>A	22	22	22	22	22	22	22	22	22	22	22	22	22	22	22	11	11	11	11	11	11	11	11	11	11	11	11	11	11	11	11	11	11	11	11	11	11	11	11	11	11	11	11	11	11	11	11	11	11
19241031|F|0-20:C>G-20:C>G	22	22	22	22	22	22	22	22	22	22	22	22	22	22	22	22	22	22	22	22	22	22	22	22	22	22	22	22	22	22	22	22	22	22	22	22	22	22	22	22	22	22	22	22	22	22	22	22	22
4661848|F|0-13:G>A-13:G>A	11	11	11	11	11	11	11	11	11	11	11	11	11	11	11	11	11	11	11	11	11	11	11	11	11	11	11	11	11	11	11	11	11	11	11	11	11	11	22	22	22	22	22	22	22	22	22	22	22
3557706|F|0-9:G>A-9:G>A	11	11	11	11	11	11	11	11	11	11	11	11	11	11	11	11	11	11	11	11	11	11	11	11	11	11	11	11	11	11	11	11	11	11	11	11	11	11	11	11	11	11	11	11	11	11	11	11	11
3567531|F|0-28:T>C-28:T>C	11	11	11	11	11	11	11	11	11	11	11	11	11	11	11	11	11	11	11	11	11	11	11	11	11	11	11	11	11	11	11	11	11	11	11	11	11	11	11	11	11	11	11	11	11	11	11	11	11
3563521|F|0-55:C>T-55:C>T	11	11	11	11	11	11	11	11	11	11	11	11	11	11	11	11	11	11	11	11	11	11	11	11	11	11	11	11	11	11	11	11	11	11	11	11	11	11	11	11	11	11	11	11	11	11	11	11	11
3568698|F|0-51:T>A-51:T>A	11	11	11	11	11	11	11	11	11	11	11	11	11	11	11	11	11	11	11	11	11	11	22	22	11	11	11	11	11	11	11	11	11	11	11	11	11	11	11	11	11	11	11	11	11	11	11	11	11
4661466|F|0-13:T>C-13:T>C	22	22	22	22	22	22	22	22	22	22	22	22	22	22	22	22	22	22	22	22	22	22	22	22	22	22	11	11	11	11	11	11	11	11	11	11	11	11	22	22	22	22	22	22	22	22	22	22	22
3563376|F|0-34:T>C-34:T>C	11	11	11	11	11	11	11	11	11	11	11	11	11	11	11	11	11	11	11	11	11	11	11	11	11	11	11	11	11	11	11	11	11	11	11	11	11	11	11	11	11	11	11	11	11	11	11	11	11
19234821|F|0-39:G>T-39:G>T	11	11	11	11	11	11	11	11	11	11	11	11	11	11	22	22	22	22	22	22	22	22	22	22	22	22	22	22	22	22	22	22	22	22	22	22	22	22	22	22	22	22	22	22	22	22	22	22	22
5948993|F|0-6:A>T-6:A>T	22	22	22	22	22	22	22	22	22	22	22	22	22	22	22	22	22	22	22	22	22	22	22	22	22	22	22	22	22	22	22	22	22	22	22	22	22	22	22	22	22	22	22	22	22	22	22	22	22
5925652|F|0-48:T>A-48:T>A	22	22	22	22	22	22	22	22	22	22	22	22	22	22	22	22	22	22	22	22	22	22	22	22	22	22	11	11	11	11	11	12	11	11	11	11	11	11	22	22	22	22	22	22	22	22	22	22	22
19230268|F|0-55:C>T-55:C>T	22	22	22	22	22	22	22	22	22	22	22	22	22	22	22	22	22	22	22	22	22	22	22	22	22	22	22	22	22	22	22	22	22	22	22	22	22	22	22	22	22	22	22	22	22	22	22	22	22
5950834|F|0-45:G>A-45:G>A	11	11	11	11	11	11	11	11	11	11	11	11	11	11	11	11	11	11	11	11	11	11	11	11	11	11	11	11	11	11	11	11	11	11	11	11	11	11	11	11	11	11	11	11	11	11	11	11	11
3539949|F|0-7:A>G-7:A>G	11	11	11	11	11	11	11	11	11	11	11	11	11	11	11	11	11	11	11	11	11	11	11	11	11	11	11	11	11	11	11	11	11	11	11	11	11	11	11	11	11	11	11	11	11	11	11	11	11
19236043|F|0-39:A>G-39:A>G	22	22	22	22	22	22	22	22	22	22	22	22	22	22	22	22	22	22	22	22	22	22	22	22	22	22	22	22	22	22	22	22	22	22	22	22	22	22	22	22	22	22	22	22	22	22	22	22	22
3569265|F|0-48:T>G-48:T>G	11	11	11	11	11	11	11	11	11	11	11	11	11	11	11	11	11	11	11	11	11	11	11	11	11	11	11	11	11	11	11	11	11	11	11	11	11	11	11	11	11	11	11	11	11	11	11	11	11
3556674|F|0-28:A>T-28:A>T	11	11	11	11	11	11	11	11	11	11	11	11	11	11	11	11	11	11	11	11	11	11	11	11	11	11	11	11	11	11	11	12	11	11	11	11	11	11	11	11	11	11	11	11	11	11	11	11	11
19217662|F|0-8:T>C-8:T>C	11	11	11	11	11	11	11	11	11	11	11	11	11	11	11	11	11	11	11	11	11	11	11	11	11	11	11	11	11	11	11	11	11	11	11	11	11	11	22	22	22	22	22	12	22	22	22	22	12
5957707|F|0-38:C>G-38:C>G	22	22	22	22	22	22	22	22	22	22	22	22	22	22	22	22	22	22	22	22	22	22	22	22	22	22	22	22	22	22	22	22	22	11	22	22	22	22	22	22	22	22	22	22	22	22	22	22	22
3556741|F|0-38:C>T-38:C>T	11	11	11	11	11	11	11	11	11	11	11	11	11	11	11	11	11	11	11	11	11	11	11	11	11	11	11	11	11	11	11	11	11	11	11	11	11	11	11	11	11	11	11	11	11	11	11	11	11
5943739|F|0-59:G>C-59:G>C	11	11	11	11	11	11	11	11	11	11	11	11	11	11	11	11	11	11	11	11	11	11	11	11	11	11	11	11	11	11	11	11	11	11	11	11	11	11	11	11	11	11	11	11	11	11	11	11	11
3563371|F|0-39:T>C-39:T>C	11	11	11	11	11	11	11	11	11	11	11	11	11	11	11	11	11	11	11	11	11	11	11	11	11	11	22	22	22	22	22	22	12	22	22	11	11	11	11	11	11	11	11	11	11	11	11	11	11
19218460|F|0-34:T>C-34:T>C	22	22	22	22	22	22	22	22	22	22	22	22	22	22	22	22	22	22	22	22	22	22	22	22	22	22	22	22	22	22	22	22	22	22	22	22	22	22	22	22	22	22	22	22	22	22	22	22	22
5947070|F|0-19:A>G-19:A>G	11	11	11	11	11	11	11	11	11	11	11	11	11	11	11	11	11	11	11	11	11	11	11	11	11	11	22	22	22	22	22	22	22	11	22	11	11	11	11	11	11	11	11	11	11	11	11	11	11
24466490|F|0-48:A>G-48:A>G	22	22	22	22	22	22	22	22	22	22	22	22	22	22	22	22	22	22	22	22	22	22	22	22	22	22	22	22	22	22	22	22	22	22	22	22	22	22	22	22	22	22	22	22	22	22	22	22	22
4658911|F|0-33:G>A-33:G>A	11	11	11	11	11	11	11	11	11	11	11	11	11	11	11	11	11	11	11	11	11	11	11	11	11	11	11	11	11	11	11	11	11	11	11	11	11	11	11	11	11	11	11	11	11	11	11	11	11
19236850|F|0-38:G>A-38:G>A	22	22	22	22	22	22	22	22	22	22	22	22	22	22	22	22	22	22	22	22	22	22	22	22	22	22	22	22	22	22	22	22	22	22	22	22	22	22	22	22	22	22	22	22	22	22	22	22	22
5939575|F|0-45:A>G-45:A>G	11	11	11	11	11	11	11	11	11	11	11	11	11	11	11	11	11	11	11	11	11	22	11	11	11	11	11	11	11	11	11	11	11	11	11	11	11	11	11	11	11	11	11	11	11	11	11	11	11
19238291|F|0-63:T>C-63:T>C	22	22	22	22	22	22	22	11	22	22	12	22	11	22	11	22	22	22	22	22	22	22	22	22	22	22	22	22	22	22	22	22	22	22	22	22	22	22	22	22	22	22	22	22	22	22	22	22	22
4662947|F|0-46:C>T-46:C>T	22	22	22	22	22	22	22	22	22	22	22	22	22	22	22	22	22	22	22	22	22	11	22	22	22	11	11	11	11	11	11	11	11	11	11	11	11	11	22	22	22	22	22	22	22	22	22	22	22
3559581|F|0-14:G>C-14:G>C	22	22	22	22	22	22	22	22	22	22	22	22	22	22	22	22	22	22	22	22	22	22	22	22	22	22	22	22	22	22	22	22	22	22	22	22	22	22	22	22	22	22	22	22	22	22	22	22	22
3567506|F|0-12:T>A-12:T>A	11	11	11	11	11	11	11	11	11	11	11	11	11	11	11	11	11	11	11	11	11	11	11	11	11	11	22	22	22	22	22	12	22	11	22	22	22	22	11	11	11	11	11	11	11	11	11	11	11
19217698|F|0-26:T>C-26:T>C	22	22	22	22	22	22	22	22	22	22	22	22	22	22	22	22	22	22	22	22	22	22	22	22	22	22	22	22	22	22	22	22	22	22	22	22	22	22	22	22	22	22	22	22	22	22	22	22	22
4655238|F|0-50:A>G-50:A>G	11	11	11	11	11	11	11	11	11	11	11	11	11	11	11	11	11	11	11	11	11	11	11	11	11	11	11	11	11	11	11	11	11	11	11	11	11	11	11	11	11	11	11	11	11	11	11	11	12
3565195|F|0-49:G>A-49:G>A	11	11	11	11	11	11	11	11	11	11	11	11	11	11	11	11	11	11	11	11	11	11	11	11	11	11	11	11	11	11	11	11	11	11	11	11	11	11	11	11	11	11	11	11	11	11	11	11	11
5915503|F|0-7:T>C-7:T>C	11	11	11	11	11	11	11	11	11	11	11	11	11	11	11	11	11	11	11	11	11	11	11	11	11	11	11	11	11	11	11	11	11	11	11	11	11	11	11	11	11	11	11	11	11	11	11	11	11
19230354|F|0-17:C>G-17:C>G	22	22	22	22	22	22	22	22	22	22	22	22	22	22	22	22	22	22	22	22	22	22	22	22	22	22	22	22	22	22	22	22	22	22	22	22	22	22	22	22	22	22	22	22	22	22	22	22	22
3552624|F|0-64:A>G-64:A>G	11	11	11	11	11	11	11	11	11	11	11	11	11	11	11	11	11	11	11	11	11	11	11	11	11	11	11	11	11	11	11	11	11	11	11	11	11	11	11	11	11	11	11	11	11	11	11	11	11
3565602|F|0-50:A>T-50:A>T	11	11	11	11	11	11	11	11	11	11	11	11	11	11	11	11	11	11	11	11	11	11	11	11	11	11	11	11	11	11	11	11	11	11	11	11	11	11	11	11	11	11	11	11	11	11	11	11	11
3565645|F|0-29:G>C-29:G>C	22	22	22	22	22	22	22	22	22	22	22	22	22	22	22	22	22	22	22	22	22	22	22	22	22	22	11	11	11	11	11	11	12	11	11	11	11	11	22	22	22	22	22	22	22	22	22	22	22
4658623|F|0-19:C>A-19:C>A	11	11	11	11	11	11	11	11	11	11	11	11	11	11	11	11	11	11	11	12	11	11	11	11	11	11	22	22	22	22	22	22	22	11	22	22	22	22	11	11	11	11	11	11	11	11	11	11	11
5926031|F|0-22:C>T-22:C>T	11	11	11	11	11	11	11	11	11	11	11	11	11	11	11	11	11	11	11	11	11	11	11	11	11	11	11	11	11	11	11	11	11	11	11	11	11	11	11	11	11	11	11	11	11	11	11	11	11
19230354|F|0-45:A>G-45:A>G	11	11	11	11	11	11	11	11	11	11	11	11	11	11	11	11	11	11	11	11	11	11	11	11	11	11	22	22	22	22	22	22	22	22	22	22	22	22	11	11	11	11	11	11	11	11	11	11	11
5955207|F|0-20:A>C-20:A>C	11	11	11	11	11	11	11	11	11	11	11	11	11	11	11	11	11	11	11	11	11	11	11	11	11	11	11	11	11	11	11	11	11	11	11	11	11	11	11	11	11	11	11	11	11	11	11	11	11
5953865|F|0-10:C>A-10:C>A	11	11	11	11	11	11	11	11	11	11	11	11	11	11	11	11	11	11	11	11	11	11	11	11	11	11	11	11	11	11	11	11	11	11	11	11	11	11	11	11	11	11	11	11	11	11	11	11	11
5959033|F|0-38:C>T-38:C>T	22	22	22	22	22	22	22	22	22	22	22	22	22	22	22	22	22	22	22	22	22	22	22	22	22	22	22	22	22	22	22	22	22	22	22	22	22	22	22	22	22	22	22	22	22	22	22	22	22
19245114|F|0-44:G>C-44:G>C	22	22	22	22	22	22	22	22	22	22	22	22	22	22	22	22	22	22	22	22	22	22	22	22	22	22	22	22	22	22	22	22	22	22	22	22	22	22	22	22	22	22	22	22	22	22	22	22	22
3542573|F|0-36:G>C-36:G>C	11	11	11	11	11	11	11	11	11	11	11	11	11	11	11	11	11	11	11	22	12	11	11	11	12	11	22	22	22	22	22	22	22	22	22	22	12	22	11	11	11	11	11	11	11	11	11	11	11
5930653|F|0-13:T>C-13:T>C	11	11	11	11	11	11	11	11	11	11	11	11	11	11	11	11	11	11	11	11	11	11	11	11	11	11	11	11	11	11	11	11	11	11	11	11	11	11	11	11	11	11	11	11	11	11	11	11	11
8056056|F|0-50:A>C-50:A>C	11	11	11	11	11	11	11	11	11	11	11	11	11	11	11	11	11	11	11	11	11	11	11	11	11	11	11	11	11	11	11	11	11	11	11	11	11	11	11	11	11	11	11	11	11	11	11	11	11
3540506|F|0-28:G>A-28:G>A	11	11	11	11	11	11	11	11	11	11	11	11	11	11	11	11	11	11	11	11	11	11	11	11	11	11	11	11	11	11	11	11	11	11	11	11	11	11	11	11	11	11	11	11	11	11	11	11	11
3565413|F|0-36:A>G-36:A>G	11	11	11	11	11	11	11	11	11	11	11	11	11	11	11	11	11	11	11	11	11	11	11	11	11	11	11	11	11	11	11	11	11	11	11	11	11	11	11	11	11	11	11	11	11	11	11	11	11
3542006|F|0-46:A>C-46:A>C	11	11	11	11	11	11	11	11	11	11	11	11	11	11	11	11	11	11	11	11	11	11	11	11	11	11	11	11	11	11	11	11	11	11	11	11	11	11	11	11	11	11	11	11	11	11	11	11	11
5954301|F|0-17:C>T-17:C>T	22	22	22	22	22	22	22	22	22	22	22	22	22	22	22	22	22	22	22	22	22	22	22	22	22	11	11	11	11	11	11	11	11	11	11	22	22	22	22	22	22	22	22	22	22	22	22	22	22
5938377|F|0-11:G>C-11:G>C	11	11	11	11	11	11	11	11	11	11	11	11	11	11	11	11	11	11	11	11	11	11	11	11	11	11	11	11	11	11	11	12	11	11	11	11	11	11	11	11	11	11	11	11	11	11	11	11	11
3555246|F|0-16:A>G-16:A>G	11	11	11	11	11	11	11	11	11	11	11	11	11	11	11	11	11	11	11	11	11	11	11	11	11	11	11	11	11	11	11	11	11	11	11	22	22	22	11	11	11	11	11	11	11	11	11	11	11
5944709|F|0-54:T>C-54:T>C	11	11	11	11	11	11	11	11	11	11	11	11	11	11	11	11	11	11	11	12	22	22	22	22	11	11	11	11	11	11	11	11	11	11	11	11	11	11	11	11	11	11	11	11	11	11	11	11	11
3546201|F|0-33:A>C-33:A>C	11	11	11	11	11	11	11	11	11	11	11	11	11	11	11	11	11	11	11	11	11	11	11	11	11	11	11	11	11	11	11	11	11	11	11	11	11	11	11	11	11	11	11	11	11	11	11	11	11
5252124|F|0-59:A>G-59:A>G	11	11	11	11	11	11	11	11	11	11	11	11	11	11	11	11	11	11	11	11	11	11	11	11	11	11	11	11	11	11	12	11	11	11	11	11	11	11	11	11	11	11	11	11	11	11	11	11	11
5955975|F|0-18:G>A-18:G>A	11	11	11	11	11	11	11	11	11	11	11	11	11	11	11	11	11	11	11	11	11	11	11	11	11	11	11	11	11	11	11	11	11	11	11	11	11	11	11	11	11	11	11	11	11	11	11	11	11
3537486|F|0-66:A>G-66:A>G	11	11	11	11	11	11	11	11	11	11	11	11	11	11	11	11	11	11	11	11	11	11	11	11	11	11	11	11	11	11	11	11	11	11	11	11	11	11	11	11	11	11	11	11	11	11	11	11	11
19234591|F|0-15:G>C-15:G>C	22	22	22	22	22	22	22	22	22	22	22	22	22	22	22	22	22	22	22	22	22	22	22	22	22	22	22	22	22	22	22	22	22	22	22	22	22	22	22	22	22	22	22	22	22	22	22	22	22
8054731|F|0-19:C>T-19:C>T	11	11	11	11	11	11	11	11	11	11	11	11	11	11	11	11	11	11	11	11	11	11	11	11	11	11	11	11	11	11	11	11	11	11	11	11	11	11	11	11	11	11	11	11	11	11	11	11	11
5956103|F|0-15:C>T-15:C>T	11	11	11	11	11	11	11	11	11	11	11	11	11	11	11	11	11	11	11	11	11	11	11	11	11	11	11	11	11	11	11	11	11	22	11	11	11	11	11	11	11	11	11	11	11	11	11	11	11
3539610|F|0-6:C>T-6:C>T	11	11	11	11	11	11	11	11	11	11	11	11	11	11	11	11	11	11	11	11	11	11	11	11	11	11	22	22	22	22	22	22	22	22	12	11	11	11	11	11	11	11	11	11	11	11	11	11	11
5938779|F|0-52:A>G-52:A>G	11	11	11	11	11	11	11	11	11	11	11	11	11	11	11	11	11	11	11	11	11	11	11	11	11	11	11	11	11	11	11	11	11	11	11	11	11	11	11	11	11	11	11	11	11	11	11	11	11
3563089|F|0-62:T>C-62:T>C	11	11	11	11	11	11	11	11	11	11	11	11	11	11	11	11	11	11	11	11	11	11	11	11	11	11	11	11	11	11	11	11	11	11	11	11	11	11	11	11	11	11	11	11	11	11	11	11	11
5951007|F|0-27:C>A-27:C>A	11	11	11	11	11	11	11	11	11	11	11	11	11	11	11	11	11	11	11	11	11	11	11	11	11	11	22	22	22	22	22	22	22	22	22	11	11	11	11	11	11	11	11	11	11	11	11	11	11
3564612|F|0-48:A>C-48:A>C	11	11	11	11	11	11	11	11	11	11	11	11	11	11	11	11	11	11	11	11	11	11	11	11	11	11	11	11	11	11	11	12	11	11	11	11	11	11	11	11	11	11	11	11	11	11	11	11	11
5933839|F|0-9:A>G-9:A>G	11	11	11	11	11	11	11	11	11	11	11	11	11	11	11	11	11	11	11	11	11	11	11	11	11	11	11	11	11	11	11	11	11	11	11	11	11	11	11	11	11	11	11	11	11	11	11	11	11
3559019|F|0-27:C>T-27:C>T	11	11	11	11	11	11	11	11	11	11	11	11	11	11	11	11	11	11	11	11	11	11	11	11	11	11	11	11	11	11	11	11	11	11	11	11	11	11	11	11	11	11	11	11	11	11	11	11	11
4662275|F|0-10:A>G-10:A>G	22	22	22	22	22	22	22	22	22	22	22	22	22	22	22	22	22	22	22	22	22	22	22	22	22	22	22	22	22	22	22	22	22	22	22	22	22	22	22	22	22	22	22	22	22	22	22	22	22
4663593|F|0-56:T>C-56:T>C	22	22	22	22	22	22	22	22	22	22	22	22	22	22	22	22	22	22	22	22	22	22	22	22	22	22	22	22	22	22	22	22	22	11	22	11	11	11	22	22	22	22	22	22	22	22	22	22	22
4662868|F|0-27:T>A-27:T>A	11	11	11	11	11	11	11	11	11	11	11	11	11	11	11	11	11	11	11	11	11	11	11	11	11	11	11	11	11	11	11	11	11	11	11	11	11	11	11	11	11	11	11	11	11	11	11	11	11
19240988|F|0-19:T>A-19:T>A	22	22	22	22	22	22	22	22	22	22	22	22	22	22	22	22	22	22	22	22	11	22	11	11	12	22	22	22	22	22	22	22	22	11	22	22	22	22	22	22	22	22	22	22	22	22	22	22	22
3557650|F|0-35:G>C-35:G>C	11	11	11	11	11	11	11	11	11	11	11	11	11	11	11	11	11	11	11	11	11	11	11	11	11	11	11	11	11	11	11	11	11	11	11	11	11	11	11	11	11	11	11	11	11	11	11	11	11
4658552|F|0-37:A>T-37:A>T	11	11	11	11	11	11	11	11	11	11	11	11	11	11	11	11	11	11	11	11	11	11	11	11	11	11	11	11	11	11	11	11	11	11	11	11	11	11	11	11	11	11	11	11	11	11	11	11	11
24467035|F|0-41:C>T-41:C>T	22	22	22	22	22	22	22	22	22	22	22	22	22	22	22	22	22	22	22	22	22	22	22	22	22	22	22	22	22	22	22	22	22	22	22	22	22	22	22	22	22	22	22	22	22	22	22	22	22
5944363|F|0-47:A>G-47:A>G	11	11	11	11	11	11	11	11	11	11	11	11	11	11	11	11	11	11	11	11	11	11	11	11	11	11	22	22	22	12	22	22	22	22	22	11	11	11	11	11	11	11	11	11	11	11	11	11	11
8056404|F|0-39:T>A-39:T>A	22	22	22	22	22	22	22	22	22	22	22	22	22	22	22	22	22	22	22	22	22	22	22	22	22	11	22	22	22	22	22	22	22	22	22	22	22	22	22	22	22	22	22	22	22	22	22	22	22
3641898|F|0-5:T>C-5:T>C	11	11	11	11	11	11	11	11	11	11	11	11	11	11	11	11	11	11	11	11	11	11	11	11	11	11	11	11	11	11	11	11	11	11	11	11	11	11	11	11	11	11	11	11	11	11	11	11	11
3555823|F|0-42:C>A-42:C>A	11	11	11	11	11	11	11	11	11	11	11	11	11	11	11	11	11	11	11	11	11	22	11	11	11	22	11	11	11	11	11	11	11	11	11	22	22	22	11	11	11	11	11	11	11	11	11	11	11
8054853|F|0-56:T>A-56:T>A	11	11	11	11	11	11	11	11	11	11	11	11	11	11	11	11	11	11	11	11	11	11	11	11	11	11	11	11	11	11	11	11	11	11	11	11	11	11	11	11	11	11	11	11	11	11	11	11	11
3568731|F|0-31:G>A-31:G>A	11	11	11	11	11	11	11	11	11	11	11	11	11	11	11	11	11	11	11	12	11	11	11	11	11	11	22	22	22	22	22	22	12	12	12	11	11	11	11	11	11	11	11	11	11	11	11	11	11
19211854|F|0-67:T>A-67:T>A	11	11	11	11	11	11	11	11	11	11	11	11	11	11	11	11	11	11	11	11	11	11	11	11	11	11	11	11	11	11	11	11	11	11	11	11	11	11	11	11	11	11	11	11	11	11	11	11	11
3555374|F|0-29:G>A-29:G>A	11	11	11	11	11	11	11	11	11	11	11	11	11	11	11	11	11	11	11	11	11	11	11	11	11	11	11	11	11	11	11	11	11	11	11	11	11	11	11	11	11	11	11	11	11	11	11	11	11
3569265|F|0-36:A>G-36:A>G	11	11	11	11	11	11	11	11	11	11	11	11	11	11	11	11	11	11	11	11	11	11	11	11	11	11	11	11	11	11	11	11	11	11	11	11	11	11	11	11	11	11	11	11	11	11	11	11	11
24463083|F|0-26:C>T-26:C>T	11	11	11	11	11	11	11	11	11	11	11	11	11	11	11	11	11	11	11	11	11	11	11	11	11	11	11	11	11	11	11	11	11	22	22	22	22	22	11	11	11	11	11	11	11	11	11	11	11
8054019|F|0-30:C>T-30:C>T	11	11	11	11	11	11	11	11	11	11	11	11	11	11	11	11	11	11	11	11	11	11	11	11	11	11	11	11	11	11	11	11	11	11	11	11	11	11	12	11	11	11	11	11	11	11	11	11	11
3562906|F|0-56:C>A-56:C>A	11	11	11	11	11	11	11	11	11	11	11	11	11	11	11	11	11	11	11	12	22	22	22	22	11	11	11	11	11	11	11	11	11	11	11	11	11	11	11	11	11	11	11	11	11	11	11	11	11
24464537|F|0-50:A>C-50:A>C	22	22	22	22	22	22	22	22	22	22	22	22	22	22	22	22	22	22	22	22	22	22	22	22	22	22	22	22	22	22	22	22	22	22	22	22	22	22	22	22	22	22	22	22	22	22	22	22	22
5941930|F|0-39:C>T-39:C>T	11	11	11	11	11	11	11	11	11	11	11	11	11	11	11	11	11	11	11	11	11	11	11	11	11	11	11	11	11	11	11	12	11	11	11	11	11	11	11	11	11	11	11	11	11	11	11	11	11
3569809|F|0-45:A>G-45:A>G	11	11	11	11	11	11	11	11	11	11	11	11	11	11	11	11	11	11	11	11	11	11	11	11	11	11	11	11	11	11	11	11	11	11	11	11	11	11	11	11	11	11	11	11	11	11	11	11	11
4661878|F|0-17:G>T-17:G>T	11	11	11	11	11	11	11	11	11	11	11	11	11	11	11	11	11	11	11	11	11	11	11	11	11	11	11	11	11	11	11	11	11	11	11	11	11	11	11	11	11	11	11	11	11	11	11	11	11
3564914|F|0-30:T>C-30:T>C	22	22	22	22	22	22	22	22	22	22	22	22	22	22	22	22	22	22	22	22	22	22	22	22	22	22	22	22	22	22	22	22	22	22	22	22	22	22	22	22	22	22	22	22	22	22	22	22	22
8174328|F|0-15:C>A-15:C>A	22	22	22	22	22	22	22	22	22	22	22	22	22	22	22	22	22	22	22	22	11	22	11	11	22	22	22	22	22	22	22	22	22	22	22	22	22	22	22	22	22	22	22	22	22	22	22	22	22
3569775|F|0-21:T>C-21:T>C	22	22	22	22	22	22	22	22	22	22	22	22	22	22	22	22	22	22	22	11	22	11	22	22	22	11	22	22	22	22	22	22	22	22	22	22	22	22	22	22	22	22	22	22	22	22	22	22	22
19235731|F|0-16:C>T-16:C>T	22	22	22	22	22	22	22	22	22	22	22	22	22	22	22	22	22	22	22	22	22	11	22	22	22	22	22	22	22	22	22	22	22	22	22	22	22	22	22	22	22	22	22	22	22	22	22	22	22
24468451|F|0-9:C>A-9:C>A	22	22	22	22	22	22	22	22	22	22	22	22	22	22	22	22	22	22	22	22	22	22	22	22	22	22	22	22	22	22	22	22	22	22	22	22	22	22	22	22	22	22	22	22	22	22	22	22	22
5951188|F|0-26:G>C-26:G>C	11	11	11	11	11	11	11	11	11	11	11	11	11	11	11	11	11	11	11	11	11	11	11	11	11	11	11	11	11	11	11	11	11	11	11	11	11	11	11	11	11	11	11	11	11	11	11	11	11
3541911|F|0-24:A>G-24:A>G	11	11	11	11	11	11	11	11	11	11	11	11	11	11	11	11	11	11	11	11	11	11	11	11	11	11	11	11	11	11	11	11	11	11	11	11	11	11	11	11	11	11	11	11	11	11	11	11	11
5930639|F|0-8:G>C-8:G>C	22	22	22	22	22	22	22	22	22	22	22	22	22	22	22	22	22	22	22	22	22	22	22	22	22	22	22	22	22	22	22	22	12	22	22	22	22	22	22	22	22	22	22	22	22	22	22	22	22
8054953|F|0-16:G>T-16:G>T	11	11	11	11	11	11	11	11	11	11	11	11	11	11	11	11	11	11	11	11	11	11	11	11	11	11	11	11	11	11	11	11	11	11	11	22	22	22	11	11	11	11	11	11	11	11	11	11	11
3559244|F|0-48:G>A-48:G>A	11	11	11	11	11	11	11	11	11	11	11	11	11	11	11	11	11	11	11	11	11	11	11	11	11	11	11	11	11	11	11	11	11	11	11	11	11	11	11	11	11	11	11	11	11	11	11	11	11
5946778|F|0-8:A>T-8:A>T	11	11	11	11	11	11	11	11	11	11	11	11	11	11	11	11	11	11	11	11	11	11	11	11	11	11	11	11	11	11	11	11	11	11	22	22	22	22	11	11	11	11	11	11	11	11	11	11	11
5953244|F|0-39:T>C-39:T>C	11	11	11	11	11	11	11	11	11	11	11	11	11	11	11	11	11	11	11	11	11	11	11	11	11	11	11	11	11	11	11	11	11	11	11	11	11	11	11	11	11	11	11	11	11	11	11	11	11
5960107|F|0-41:G>T-41:G>T	11	11	11	11	11	11	11	11	11	11	11	11	11	11	11	11	11	11	11	11	11	11	11	11	11	11	11	11	11	11	11	11	11	11	22	22	22	22	11	11	11	11	11	11	11	11	11	11	11
3568002|F|0-16:G>A-16:G>A	11	11	11	11	11	11	11	11	11	11	11	11	11	11	11	11	11	11	11	11	11	11	11	11	11	11	11	11	11	11	11	11	11	11	11	11	11	11	11	11	11	11	11	11	11	11	11	11	11
5925013|F|0-15:G>A-15:G>A	11	11	11	11	11	11	11	11	11	11	11	11	11	11	11	11	11	11	11	11	11	11	11	11	11	11	11	11	11	11	11	11	11	11	12	11	11	11	11	11	11	11	11	11	11	11	11	11	11
4654929|F|0-16:G>A-16:G>A	22	22	22	22	22	22	22	22	22	22	22	22	22	22	22	22	22	22	22	22	11	22	11	11	11	22	22	22	22	22	22	22	22	22	22	22	22	22	22	22	22	22	22	22	22	22	22	22	22
24466345|F|0-22:T>C-22:T>C	22	22	22	22	22	22	22	22	22	22	22	22	22	22	22	22	22	22	22	22	22	22	22	22	22	22	22	22	22	22	22	22	22	22	22	22	22	22	22	22	22	22	22	22	22	22	22	22	22
3540864|F|0-45:A>T-45:A>T	11	11	11	11	11	11	11	11	11	11	11	11	11	11	11	11	11	11	11	11	11	11	11	11	11	11	11	11	11	11	11	11	11	11	11	11	11	11	11	11	11	11	11	11	11	11	11	11	11
3540473|F|0-11:G>A-11:G>A	11	11	11	11	11	11	11	11	11	11	11	11	11	11	11	11	11	11	11	11	11	11	11	11	11	22	11	11	11	11	11	11	11	11	11	11	11	11	11	11	11	11	11	11	11	11	11	11	11
5962006|F|0-18:C>T-18:C>T	11	11	11	11	11	11	11	11	11	11	11	11	11	11	11	11	11	11	11	11	11	11	11	11	11	11	11	11	11	11	11	11	11	11	11	11	11	11	11	11	11	11	11	11	11	11	11	11	11
3559539|F|0-13:T>A-13:T>A	11	11	11	11	11	11	11	11	11	11	11	11	11	11	11	11	11	11	11	11	11	11	11	11	11	11	11	11	11	11	11	11	11	11	11	11	11	11	11	11	11	11	11	11	11	11	11	11	11
19231304|F|0-12:A>C-12:A>C	22	22	22	22	22	22	22	22	22	22	22	22	22	22	22	22	22	22	22	22	22	22	22	22	22	22	22	22	22	22	22	22	22	22	22	22	22	22	22	22	22	22	22	22	22	22	22	22	22
3555288|F|0-7:C>T-7:C>T	11	11	11	11	11	11	11	11	11	11	11	11	11	11	11	11	11	11	11	11	11	11	11	11	11	11	11	11	11	11	11	11	11	11	11	11	11	11	11	11	11	11	11	11	11	11	11	11	11
19227823|F|0-65:T>G-65:T>G	11	11	11	11	11	11	11	11	11	11	11	11	11	11	11	11	11	11	11	11	11	11	11	11	11	22	11	11	11	11	11	11	11	11	11	11	11	11	11	11	11	11	11	11	11	11	11	11	11
5942254|F|0-30:C>T-30:C>T	11	11	11	11	11	11	11	11	11	11	11	11	11	11	11	11	11	11	11	11	11	11	11	11	11	11	11	11	11	11	11	11	11	11	11	11	11	11	11	11	11	11	11	11	11	11	11	11	11
4662583|F|0-9:G>C-9:G>C	22	22	22	22	22	22	22	22	22	22	22	22	22	22	22	22	22	22	22	22	22	22	22	22	22	22	22	22	22	22	22	22	22	22	22	22	22	22	22	22	22	22	22	22	22	22	22	22	22
3544496|F|0-16:A>G-16:A>G	11	11	11	11	11	11	11	11	11	11	11	11	11	11	11	11	11	11	11	11	11	11	11	11	11	11	11	11	11	11	11	11	11	11	11	22	22	22	11	11	11	11	11	11	11	11	11	11	11
5946597|F|0-17:C>A-17:C>A	11	11	11	11	11	11	11	11	11	11	11	11	11	11	11	11	11	11	11	11	11	11	11	11	11	11	11	11	11	11	11	11	11	11	11	11	11	11	11	11	11	11	11	11	11	11	11	11	11
4660305|F|0-31:T>C-31:T>C	11	11	11	11	11	11	11	11	11	11	11	11	11	11	11	11	11	11	11	11	11	11	11	11	11	11	11	11	11	11	11	11	11	11	11	11	11	11	11	11	11	11	11	11	11	11	11	11	11
4660028|F|0-14:A>T-14:A>T	11	11	11	11	11	11	11	11	11	11	11	11	11	11	11	11	11	11	11	11	11	11	11	11	11	11	11	11	11	11	11	11	11	11	11	11	11	11	11	11	11	11	11	11	11	11	11	11	11
5936930|F|0-15:A>C-15:A>C	11	11	11	11	11	11	11	11	11	11	11	11	11	11	11	11	11	11	11	11	11	11	11	11	11	11	11	11	11	11	11	11	11	11	11	11	11	11	11	11	11	11	11	11	11	11	11	11	11
4656870|F|0-43:T>C-43:T>C	22	22	22	22	22	22	22	22	22	22	22	22	22	22	22	22	22	22	22	22	22	22	22	22	22	22	22	22	22	22	22	22	22	22	22	22	22	22	22	22	22	22	22	22	22	22	22	22	22
3555578|F|0-62:C>T-62:C>T	11	11	11	11	11	11	11	11	11	11	11	11	11	11	11	11	11	11	11	11	11	11	11	11	11	11	11	11	11	11	11	11	11	11	11	11	11	11	11	11	11	11	11	11	11	11	11	11	11
3542340|F|0-48:G>T-48:G>T	11	11	11	11	11	11	11	11	11	11	11	11	11	11	11	11	11	11	11	11	11	11	11	11	11	11	11	11	11	11	11	11	11	11	11	11	11	11	11	11	11	11	11	11	11	11	11	11	11
5251743|F|0-12:A>G-12:A>G	22	22	22	22	22	22	22	22	22	22	22	22	22	22	22	22	22	22	22	22	22	22	22	22	22	22	22	22	22	22	22	22	22	22	22	22	22	22	22	22	22	22	22	22	22	22	22	22	22
5926258|F|0-51:C>T-51:C>T	11	11	11	11	11	11	11	11	11	11	11	11	11	11	11	11	11	11	11	11	11	11	11	11	11	11	11	11	11	11	11	11	11	11	11	11	11	11	11	11	11	11	11	11	11	11	11	11	11
19227859|F|0-32:A>C-32:A>C	11	11	11	11	11	11	11	11	11	11	11	11	11	11	11	11	11	11	11	11	11	11	11	11	11	11	11	11	11	11	11	11	11	11	11	11	11	11	11	11	11	11	11	11	11	11	11	11	11
3562153|F|0-47:G>A-47:G>A	11	11	11	11	11	11	11	11	11	11	11	11	11	11	11	11	11	11	11	11	11	11	11	11	11	11	11	11	11	11	11	11	11	11	11	11	11	11	11	11	11	11	11	11	11	11	11	11	11
5942401|F|0-9:T>C-9:T>C	11	11	11	11	11	11	11	11	11	11	11	11	11	11	11	11	11	11	11	11	11	11	11	11	11	11	11	11	11	11	11	11	11	11	11	11	11	11	11	11	11	11	11	11	11	11	11	11	11
5959524|F|0-24:G>A-24:G>A	22	22	22	22	22	22	22	22	22	22	22	22	22	22	22	22	22	22	22	22	22	22	22	22	22	22	22	22	22	22	12	22	22	11	22	22	22	22	22	22	22	22	22	22	22	22	22	22	22
3540864|F|0-51:T>C-51:T>C	11	11	11	11	11	11	11	11	11	11	11	11	11	11	11	11	11	11	11	11	11	11	11	11	11	11	11	11	11	11	11	11	11	11	11	12	11	11	11	11	11	11	11	11	11	11	11	11	11
8055183|F|0-17:G>T-17:G>T	11	11	11	11	11	11	11	11	11	11	11	11	11	11	11	11	11	11	11	11	11	11	11	11	11	11	11	11	11	11	11	11	11	11	11	11	11	11	11	11	11	11	11	11	11	11	11	11	11
3536351|F|0-23:C>T-23:C>T	11	11	11	11	11	11	11	11	11	11	11	11	11	11	11	11	11	11	11	11	11	11	11	11	11	11	11	11	11	11	11	11	12	11	11	11	11	11	11	11	11	11	11	11	11	11	11	11	11
5947255|F|0-23:G>A-23:G>A	11	11	11	11	11	11	11	11	11	11	11	11	11	11	11	11	11	11	11	11	11	22	11	11	11	11	11	11	11	11	11	11	11	11	11	11	11	11	11	11	11	11	11	11	11	11	11	11	11
3562790|F|0-11:G>A-11:G>A	11	11	11	11	11	11	11	11	11	11	11	11	11	11	11	11	11	11	11	11	11	11	11	11	11	22	11	11	11	11	11	11	11	11	11	11	11	11	11	11	11	11	11	11	12	11	11	11	11
3537708|F|0-52:A>T-52:A>T	11	11	11	11	11	11	11	11	11	11	11	11	11	11	11	11	11	11	11	11	11	11	11	11	11	11	11	11	11	11	11	11	11	11	11	11	11	11	11	11	11	11	11	11	11	11	11	11	11
5933969|F|0-22:G>A-22:G>A	11	11	11	11	11	11	11	11	11	11	11	11	11	11	11	11	11	11	11	11	11	11	11	11	11	11	11	11	11	11	11	11	11	11	11	11	11	11	11	11	11	11	11	11	11	11	11	11	11
3562855|F|0-39:A>G-39:A>G	11	11	11	11	11	11	11	11	11	11	11	11	11	11	11	11	11	11	11	11	11	11	11	11	11	11	11	11	11	11	11	11	11	11	11	11	11	11	11	11	11	11	11	11	11	11	11	11	11
3539806|F|0-23:G>T-23:G>T	11	11	11	11	11	11	11	11	11	11	11	11	11	11	11	11	11	11	11	11	11	11	11	11	11	11	11	11	11	11	11	11	11	22	11	11	11	11	11	11	11	11	11	11	11	11	11	11	11
8056374|F|0-45:C>T-45:C>T	22	22	22	22	22	22	22	22	22	22	22	22	22	22	22	22	22	22	22	22	22	22	22	22	22	22	22	22	22	22	22	22	22	11	22	22	22	22	22	22	22	22	22	22	22	22	22	22	22
5955869|F|0-49:C>T-49:C>T	11	11	11	11	11	11	11	11	11	11	11	11	11	11	11	11	11	11	11	11	11	11	11	11	11	11	11	11	11	11	11	11	11	11	11	11	11	11	11	11	11	11	11	11	11	11	11	11	11
19212247|F|0-5:T>A-5:T>A	11	11	11	11	11	11	11	11	11	11	11	11	11	11	11	11	11	11	11	11	11	11	11	11	11	11	11	11	11	11	11	11	11	11	11	11	11	11	11	11	12	11	11	11	11	11	11	11	11
19788809|F|0-12:A>C-12:A>C	11	11	11	11	11	11	11	11	11	11	11	11	11	11	11	11	11	11	11	11	11	11	11	11	11	11	11	11	11	11	11	11	11	11	11	11	11	11	11	11	11	11	11	11	11	11	11	11	11
19793044|F|0-14:C>T-14:C>T	11	11	11	11	11	11	11	11	11	11	11	11	11	11	11	11	11	11	11	11	11	11	11	11	11	11	11	11	11	11	11	11	11	11	11	11	11	11	11	11	11	11	11	11	11	11	11	11	11
3566384|F|0-7:A>C-7:A>C	11	11	11	11	11	11	11	11	11	11	11	11	11	11	11	11	11	11	11	11	11	11	11	11	11	11	11	11	11	11	11	11	11	11	11	11	11	11	11	11	11	11	11	11	11	11	11	11	11
3556995|F|0-27:T>C-27:T>C	11	11	11	11	11	11	11	11	11	11	11	11	11	11	11	11	11	11	11	11	11	11	11	11	11	11	11	11	11	11	11	11	11	11	11	11	11	11	11	12	11	11	11	11	11	11	11	11	11
3562743|F|0-26:C>G-26:C>G	11	11	11	11	11	11	11	11	11	11	11	11	11	11	11	11	11	11	11	11	11	11	11	11	11	11	11	11	11	11	11	11	11	11	11	11	11	11	11	11	11	11	11	11	11	11	11	11	11
5933968|F|0-15:T>A-15:T>A	11	11	11	11	11	11	11	11	11	11	11	11	11	11	11	11	11	11	11	11	11	11	11	11	11	11	11	11	11	11	11	11	11	11	11	11	11	11	11	11	11	11	11	11	11	11	11	11	11
19229154|F|0-8:C>A-8:C>A	11	11	11	11	11	11	11	11	11	11	11	11	11	11	11	11	11	11	11	11	11	11	11	11	11	11	11	11	11	11	11	11	11	11	11	11	11	11	11	11	11	11	11	11	11	11	11	11	11
5954735|F|0-43:G>T-43:G>T	11	11	11	11	11	11	11	11	11	11	11	11	11	11	11	11	11	11	11	11	11	11	11	11	11	11	11	11	11	11	11	11	11	11	11	11	11	11	11	11	11	11	11	11	11	11	11	11	11
5940092|F|0-19:G>A-19:G>A	22	22	22	22	22	22	22	22	22	22	22	22	22	22	22	22	22	22	22	22	22	22	22	22	22	22	22	22	22	22	22	22	22	22	22	22	22	22	22	22	22	22	22	22	22	22	22	22	22
4663269|F|0-12:C>A-12:C>A	11	11	11	11	11	11	11	11	11	11	11	11	11	11	11	11	11	11	11	11	11	11	11	11	11	11	11	11	11	11	11	11	11	11	11	11	11	11	11	11	11	11	11	11	11	11	11	11	11
4658860|F|0-15:A>C-15:A>C	11	11	11	11	11	11	11	11	11	11	11	11	11	11	11	11	11	11	11	11	11	11	11	11	11	11	11	11	11	11	11	11	11	11	11	11	11	11	11	11	11	11	11	11	11	11	11	11	11
5937034|F|0-10:T>C-10:T>C	11	11	11	11	11	11	11	11	11	11	11	11	11	11	11	11	11	11	11	11	11	11	11	11	11	11	11	11	11	11	11	11	11	11	11	11	11	11	11	11	11	11	11	11	11	11	11	11	11
3544224|F|0-25:T>A-25:T>A	11	11	11	11	11	11	11	11	11	11	11	11	11	11	11	11	11	11	11	12	11	11	11	11	22	11	11	11	11	11	11	11	11	11	11	11	11	11	11	11	11	11	11	11	11	11	11	11	11
5943767|F|0-27:C>T-27:C>T	11	11	11	11	11	11	11	11	11	11	11	11	11	11	11	11	11	11	11	11	11	11	11	11	11	11	11	11	11	11	11	11	11	11	11	11	11	11	11	11	11	11	11	11	11	11	11	11	11
5947970|F|0-66:T>C-66:T>C	11	11	11	11	11	11	11	11	11	11	11	11	11	11	11	11	11	11	11	11	11	11	11	11	11	11	11	11	11	11	11	11	11	11	11	11	11	11	11	11	11	11	11	11	11	11	11	11	11
3538921|F|0-22:G>A-22:G>A	11	11	11	11	11	11	11	11	11	11	11	11	11	11	11	11	11	11	11	11	11	11	11	11	11	11	11	11	11	11	11	11	11	11	11	11	11	11	11	11	11	11	11	11	11	11	11	11	11
3562426|F|0-40:C>T-40:C>T	11	11	11	11	11	11	11	11	11	11	11	11	11	11	11	11	11	11	11	11	11	11	11	11	11	11	11	11	11	11	11	11	11	11	11	11	11	11	11	11	11	11	11	11	11	11	11	11	11
5932648|F|0-24:G>T-24:G>T	22	22	22	22	22	22	22	22	22	22	22	22	22	22	22	22	22	22	22	22	22	22	22	22	22	22	22	22	22	22	22	22	22	22	22	22	22	22	22	22	22	22	22	22	22	22	22	22	22
3563474|F|0-9:A>G-9:A>G	11	11	11	11	11	11	11	11	11	11	11	11	11	11	11	11	11	11	11	11	11	11	11	11	11	11	11	11	11	11	11	11	11	11	11	11	11	11	11	11	11	11	11	11	11	11	11	11	11
3559081|F|0-43:G>A-43:G>A	22	22	22	22	22	22	22	22	22	22	22	22	22	22	22	22	22	22	22	22	22	22	22	22	22	22	22	22	22	22	22	22	22	22	22	22	22	22	22	22	22	22	22	22	22	22	22	22	22
3554982|F|0-14:A>G-14:A>G	11	11	11	11	11	11	11	11	11	11	11	11	11	11	11	11	11	11	11	11	11	11	11	11	11	11	11	11	11	11	11	11	11	11	11	11	11	11	11	11	11	11	12	11	11	11	11	11	11
3541976|F|0-64:G>A-64:G>A	11	11	11	11	11	11	11	11	11	11	11	11	11	11	11	11	11	11	11	11	11	11	11	11	11	11	11	11	11	11	11	11	11	11	11	11	11	11	11	11	11	11	11	11	11	11	11	11	11
4660683|F|0-29:C>T-29:C>T	11	11	11	11	11	11	11	11	11	11	11	11	11	11	11	12	12	12	12	11	12	11	11	11	11	11	11	11	11	11	11	11	11	11	11	11	11	11	11	11	11	11	11	11	11	11	11	11	11
5950510|F|0-18:C>T-18:C>T	11	11	11	11	11	11	11	11	11	11	11	11	11	11	11	11	11	11	11	11	11	11	11	11	11	11	11	11	11	11	11	11	11	11	12	11	11	11	11	11	11	11	11	11	11	11	11	11	11
3561060|F|0-21:C>T-21:C>T	11	11	11	11	11	11	11	11	11	11	11	11	11	11	11	11	11	11	11	11	11	11	11	11	11	11	11	11	11	11	11	11	11	11	11	11	11	11	11	11	11	11	11	11	11	11	11	11	11
19213133|F|0-21:A>G-21:A>G	11	11	11	11	11	11	11	11	11	11	11	11	11	11	11	11	11	11	11	11	11	11	11	11	11	11	11	11	11	11	11	11	11	11	11	11	11	11	11	11	11	11	11	11	11	11	11	11	11
4656721|F|0-6:T>A-6:T>A	11	11	11	11	11	11	11	11	11	11	11	11	11	11	11	11	11	11	11	11	11	11	11	11	11	11	11	11	11	11	11	11	11	11	11	11	11	11	11	11	11	11	11	11	11	11	11	11	11
3554172|F|0-55:T>C-55:T>C	11	11	11	11	11	11	11	11	11	11	11	11	11	11	11	11	11	11	11	11	11	12	11	11	11	11	11	11	11	11	11	11	12	11	11	11	11	11	11	11	11	11	11	11	11	11	11	11	11
4658159|F|0-11:C>T-11:C>T	11	11	11	11	11	11	11	11	11	11	11	11	11	11	11	11	11	11	11	11	11	11	11	11	11	11	11	11	11	11	11	11	11	11	11	11	11	11	11	11	11	11	11	11	11	11	11	11	11
19242461|F|0-24:G>A-24:G>A	11	11	11	11	11	11	11	11	11	11	11	11	11	11	11	11	11	11	11	11	11	11	11	11	11	11	11	11	11	11	11	11	11	11	11	11	11	11	11	11	11	11	11	11	11	11	11	11	11
5944277|F|0-58:A>G-58:A>G	11	11	11	11	11	11	11	11	11	11	11	11	11	11	11	11	11	11	11	12	12	11	12	12	12	11	11	11	11	11	11	11	11	11	11	11	11	11	11	11	11	11	11	11	11	11	11	11	11
4658211|F|0-68:A>G-68:A>G	11	11	11	11	11	11	11	11	11	11	11	11	11	11	11	11	11	11	11	12	11	11	11	11	11	11	11	11	11	11	11	11	11	11	11	11	11	11	11	11	11	11	11	11	11	11	11	11	11
3563279|F|0-21:A>T-21:A>T	11	11	11	11	11	11	11	11	11	11	11	11	11	11	11	11	11	11	11	11	11	11	11	11	11	11	11	11	11	11	11	11	11	11	11	11	11	11	11	11	11	11	11	11	11	11	11	11	11
4657094|F|0-49:C>G-49:C>G	11	11	11	11	11	11	11	11	11	11	11	11	11	11	11	11	11	11	11	11	11	11	11	11	11	11	11	11	11	11	11	12	11	11	11	11	11	11	11	11	11	11	11	11	11	11	11	11	11
3545413|F|0-40:T>C-40:T>C	11	11	11	11	11	11	11	11	11	11	11	11	11	11	11	11	11	11	11	11	11	11	11	11	11	11	11	11	11	11	11	11	11	11	11	11	11	11	11	11	11	11	11	11	11	11	11	11	11
8056143|F|0-6:C>G-6:C>G	11	11	11	11	11	11	11	11	11	11	11	11	11	11	11	11	11	11	11	11	11	11	11	11	11	11	11	11	11	11	11	11	11	11	11	11	11	11	11	11	11	11	11	11	11	11	11	11	11
5952435|F|0-38:G>A-38:G>A	11	11	11	11	11	11	11	11	11	11	11	11	11	11	11	11	11	11	11	11	11	11	11	11	11	11	11	11	11	11	11	11	11	11	11	11	11	11	11	11	11	11	11	11	11	11	11	11	11
3565750|F|0-32:C>T-32:C>T	11	11	11	11	11	11	11	11	11	11	11	11	11	11	11	11	11	11	11	12	12	12	12	12	12	11	11	11	11	11	11	11	11	11	11	11	11	11	11	11	11	11	11	11	11	11	11	11	11
8055120|F|0-41:G>C-41:G>C	11	11	11	11	11	11	11	11	11	11	11	11	11	11	11	11	11	11	11	11	11	11	11	11	11	11	11	11	11	11	11	11	11	11	11	11	11	11	11	11	11	11	11	11	11	11	11	11	11
19246639|F|0-17:T>C-17:T>C	22	22	22	22	22	22	22	22	22	22	22	22	22	22	22	22	22	22	22	22	22	22	22	22	22	22	22	22	22	22	22	22	22	22	22	22	22	22	22	22	22	22	22	22	22	22	22	22	22
8056590|F|0-25:T>A-25:T>A	11	11	11	11	11	11	11	11	11	11	11	11	11	11	11	11	11	11	11	11	11	11	11	11	11	11	11	11	11	11	11	11	11	11	11	11	11	11	11	11	11	11	11	11	11	11	11	11	11
3556586|F|0-23:G>A-23:G>A	11	11	11	11	11	11	11	11	11	11	11	11	11	11	11	11	11	11	11	11	11	11	11	11	11	11	11	11	11	11	11	11	11	11	11	11	11	11	11	11	11	11	11	11	11	11	11	11	11
3564558|F|0-50:A>G-50:A>G	11	11	11	11	11	11	11	11	11	11	11	11	11	11	11	11	11	11	11	11	11	11	11	11	11	11	11	11	11	11	11	11	11	11	11	11	11	11	11	11	11	11	11	11	11	11	11	11	11
3563989|F|0-27:A>G-27:A>G	11	11	11	11	11	11	11	11	11	11	11	11	11	11	11	11	11	11	11	22	22	22	22	22	22	11	22	22	22	22	22	22	22	22	22	22	22	22	11	11	11	11	11	11	11	11	11	11	11
4661906|F|0-51:A>C-51:A>C	22	22	22	22	22	22	22	22	22	22	22	22	22	22	22	11	11	11	11	11	11	11	11	11	11	11	11	11	11	11	11	11	11	11	11	11	11	11	22	22	22	22	22	22	22	22	22	22	22
4657639|F|0-25:G>T-25:G>T	22	22	22	22	22	22	22	22	22	22	22	22	22	22	22	22	22	22	22	12	11	22	11	11	22	22	22	22	22	22	22	22	22	22	22	22	22	22	11	11	11	11	11	11	11	11	11	11	11
5953286|F|0-46:A>G-46:A>G	11	11	11	11	11	11	11	11	11	11	11	11	11	11	11	11	11	11	11	11	22	11	22	22	11	11	11	11	11	11	11	11	11	11	11	11	11	11	22	22	22	22	22	22	22	22	22	22	22
3565717|F|0-38:G>A-38:G>A	22	22	22	22	22	22	22	22	22	22	22	22	22	22	22	11	11	11	11	11	11	22	22	22	12	22	11	11	11	11	11	11	11	11	11	11	11	11	11	11	11	11	11	11	11	11	11	11	11
3555756|F|0-9:G>A-9:G>A	22	22	22	22	22	22	22	22	22	22	22	22	22	22	22	22	22	22	22	22	22	22	22	22	22	22	11	11	11	11	11	11	11	11	11	22	22	22	22	22	22	22	22	22	22	22	22	22	22
3551539|F|0-6:A>G-6:A>G	11	11	11	11	11	11	11	11	11	11	11	11	11	11	11	11	11	11	11	11	11	11	22	22	11	22	22	22	22	22	22	22	22	22	11	11	11	11	22	22	22	22	22	22	22	22	22	22	22
5915483|F|0-64:G>A-64:G>A	22	22	22	22	22	22	22	22	22	22	22	22	22	22	22	22	22	22	22	11	22	22	22	22	11	22	22	22	22	22	22	22	22	22	22	22	22	22	11	11	11	11	11	11	11	11	11	11	11
3558948|F|0-17:A>T-17:A>T	11	11	11	11	11	11	11	11	11	11	11	11	11	11	11	22	22	22	22	22	11	22	11	11	11	11	22	22	22	22	22	22	22	22	22	22	22	22	22	22	22	22	22	22	22	22	22	22	22
3555274|F|0-42:A>T-42:A>T	22	22	22	22	22	22	22	22	22	22	22	22	22	22	22	11	11	11	11	11	11	11	11	11	11	22	11	11	11	11	12	11	11	11	11	11	11	11	11	11	11	11	11	11	11	11	11	11	11
19232170|F|0-65:T>C-65:T>C	11	11	11	11	11	11	11	11	11	11	11	11	11	11	11	11	11	11	11	11	11	11	11	11	11	11	22	22	22	22	22	22	22	22	22	22	22	22	22	22	22	22	22	22	22	22	22	22	22
5933164|F|0-25:A>T-25:A>T	22	22	22	22	22	22	22	22	22	22	22	22	22	22	22	11	11	11	11	11	11	11	11	11	11	22	11	11	11	11	11	11	11	11	11	11	11	11	11	11	11	11	11	11	11	11	11	11	11
3556967|F|0-14:C>G-14:C>G	22	22	22	22	22	22	22	22	22	22	22	22	22	22	22	22	22	22	22	11	22	22	22	22	12	11	11	11	11	11	11	11	11	11	11	11	11	11	22	22	22	22	22	22	22	22	22	22	22
5933498|F|0-28:A>T-28:A>T	11	11	11	11	11	11	11	11	11	11	11	11	11	11	11	22	22	22	22	22	22	22	22	22	22	22	22	22	22	22	22	22	22	22	22	22	22	22	22	22	22	22	22	22	22	22	22	22	22
3557782|F|0-36:G>T-36:G>T	22	22	22	22	22	22	22	22	22	22	22	22	22	22	22	11	11	11	11	11	22	11	22	22	12	11	11	11	11	11	11	11	11	11	11	11	11	11	11	11	11	11	11	11	11	11	11	11	11
5940405|F|0-14:G>A-14:G>A	11	11	11	11	11	11	11	11	11	11	11	11	11	11	11	22	22	22	22	22	22	22	22	22	22	22	11	11	11	11	11	12	11	11	11	11	11	11	22	22	22	22	22	22	22	22	22	22	22
4660508|F|0-62:A>G-62:A>G	22	22	22	22	22	22	22	22	22	22	22	22	22	22	22	22	22	22	22	11	11	22	11	11	11	11	11	11	11	11	11	11	11	11	11	11	11	11	11	11	11	11	11	11	11	11	11	11	11
3556017|F|0-6:T>C-6:T>C	22	22	22	22	22	22	22	22	22	22	22	22	22	22	22	22	22	22	22	22	22	22	22	22	22	22	11	11	11	11	11	11	11	11	11	11	11	11	11	11	11	11	11	11	11	11	11	11	11
3550876|F|0-33:T>A-33:T>A	11	11	11	11	11	11	11	11	11	11	11	11	11	11	11	11	11	11	11	12	11	11	11	11	11	11	22	22	22	22	22	22	22	11	22	11	11	11	22	22	22	22	22	22	22	22	22	22	22
5946655|F|0-18:T>C-18:T>C	11	11	11	11	11	11	11	11	11	11	11	11	11	11	11	22	22	22	22	11	11	11	11	11	11	11	11	11	11	11	11	12	11	11	11	11	11	11	11	11	11	11	11	11	11	11	11	11	11
5932343|F|0-34:G>A-34:G>A	22	22	22	22	22	22	22	22	22	22	22	22	22	22	22	11	11	11	11	11	11	11	11	11	11	11	11	11	11	11	11	11	11	11	11	11	11	11	11	11	11	11	11	11	11	11	11	11	11
3553316|F|0-48:T>G-48:T>G	22	22	22	22	22	22	22	22	22	22	22	22	22	22	22	22	22	22	22	22	22	22	22	22	22	22	22	22	22	22	22	22	22	22	22	22	22	22	22	22	22	22	22	22	22	22	22	22	22
3555283|F|0-54:C>T-54:C>T	22	22	22	22	22	22	22	22	22	22	22	22	22	22	22	22	22	22	22	22	22	22	22	22	22	22	11	11	11	11	11	11	11	11	11	11	11	11	22	22	22	22	22	22	22	22	22	22	22
3537528|F|0-12:G>A-12:G>A	11	11	11	11	11	11	11	11	11	11	11	11	11	11	11	11	11	11	11	11	11	11	11	11	11	11	11	11	11	11	11	11	11	11	11	11	11	11	11	11	11	11	11	11	11	11	11	11	11
3565452|F|0-46:C>A-46:C>A	22	22	22	22	22	22	22	22	22	22	22	22	22	22	22	11	11	11	11	11	11	11	11	11	11	11	11	11	11	11	11	11	11	11	11	11	11	11	11	11	11	11	11	11	11	11	11	11	11
5939550|F|0-18:A>T-18:A>T	22	22	22	22	22	22	22	22	22	22	22	22	22	22	22	22	22	22	22	22	22	11	22	22	22	22	22	22	22	22	22	22	22	22	22	11	11	11	22	22	22	22	22	22	22	22	22	22	22
5958171|F|0-30:T>C-30:T>C	22	22	22	22	22	22	22	22	22	22	22	22	22	22	22	22	22	22	22	22	22	22	22	22	22	22	22	22	22	22	22	12	22	22	22	22	22	22	11	11	11	11	11	11	11	11	11	11	11
3536762|F|0-34:A>G-34:A>G	22	22	22	22	22	22	22	22	22	22	22	22	22	22	11	11	11	11	11	11	22	11	22	22	11	11	11	11	11	11	11	11	11	11	11	11	11	11	11	11	11	11	11	11	11	11	11	11	11
3563830|F|0-16:C>T-16:C>T	22	22	22	22	22	22	22	22	22	22	22	22	22	22	22	22	22	22	22	22	22	22	22	22	22	22	11	11	11	11	12	11	11	11	11	11	11	11	11	11	11	11	11	11	11	11	11	11	11
3566686|F|0-25:A>C-25:A>C	22	22	22	22	22	22	22	22	22	22	22	22	22	22	22	22	22	22	22	22	11	11	11	11	11	11	22	22	22	22	22	22	22	22	22	22	22	22	22	22	22	22	22	22	22	22	22	22	22
3552165|F|0-22:C>T-22:C>T	11	11	11	11	11	11	11	11	11	11	11	11	11	11	11	22	22	22	22	11	11	11	11	11	11	22	11	11	11	11	11	11	11	11	11	11	11	11	22	22	22	22	22	22	22	22	22	22	22
3556008|F|0-18:C>T-18:C>T	22	22	22	22	22	22	22	22	22	22	22	22	22	22	22	11	11	11	11	11	11	12	11	11	11	11	11	11	11	11	11	11	11	11	11	11	11	11	11	11	11	11	11	11	11	11	11	11	11
5251983|F|0-18:A>T-18:A>T	11	11	11	11	11	11	11	11	11	11	11	11	11	11	11	11	11	11	11	11	11	11	11	11	11	11	22	22	22	22	22	22	22	22	22	22	22	22	11	11	11	11	11	11	11	11	11	11	11
3560499|F|0-18:T>G-18:T>G	11	11	11	11	11	11	11	11	11	11	11	11	11	11	11	11	11	11	11	11	11	11	11	11	11	11	11	11	11	11	11	11	11	11	11	11	11	11	22	22	22	22	22	22	22	22	22	22	22
5948171|F|0-47:C>T-47:C>T	11	11	11	11	11	11	11	11	11	11	11	11	11	11	11	11	11	11	11	11	11	11	11	11	11	11	11	11	11	11	11	11	11	11	11	11	11	11	22	22	22	22	22	22	22	22	22	22	22
3553712|F|0-29:A>G-29:A>G	11	11	11	11	11	11	11	11	11	11	12	11	12	11	11	11	11	11	11	11	11	11	11	11	11	11	22	22	22	22	22	22	22	11	22	11	11	11	22	22	22	22	22	22	22	22	22	22	22
3569116|F|0-12:T>A-12:T>A	22	22	22	22	22	22	22	22	22	22	22	22	22	22	22	22	22	22	22	22	22	22	22	22	22	22	22	22	22	22	22	22	22	22	22	22	22	22	11	11	11	11	11	11	11	11	11	11	11
3538639|F|0-67:A>G-67:A>G	11	11	11	11	11	11	11	11	11	11	11	11	11	11	11	11	11	11	11	11	11	11	11	11	11	11	22	22	22	22	22	22	12	22	22	11	11	11	22	22	22	22	22	22	22	22	22	22	22
3554564|F|0-20:C>G-20:C>G	11	11	11	11	11	11	11	11	11	11	11	11	11	11	11	11	11	11	11	11	11	11	11	11	11	11	11	11	11	11	11	11	11	11	11	11	11	11	22	22	22	22	22	22	22	22	22	22	22
8055331|F|0-62:T>C-62:T>C	22	22	22	22	22	22	22	22	22	22	22	22	22	22	22	22	22	22	22	22	22	22	22	22	22	22	22	22	22	22	22	22	22	22	22	22	22	22	22	22	22	22	22	22	22	22	22	22	22
3546239|F|0-5:T>C-5:T>C	22	22	22	22	22	22	22	22	22	22	22	22	22	22	22	22	22	22	22	22	22	22	22	22	22	22	22	22	22	22	22	22	22	22	22	22	22	22	22	22	22	22	22	22	22	22	22	22	22
3554724|F|0-10:T>C-10:T>C	11	11	11	11	11	11	11	11	11	11	11	11	11	11	11	22	22	22	22	22	22	22	22	22	22	11	11	11	11	11	11	11	11	11	11	11	11	11	11	12	11	11	11	11	11	11	11	11	11
5951042|F|0-28:T>C-28:T>C	11	11	11	11	11	11	11	11	11	11	11	11	11	11	11	11	11	11	11	11	11	11	11	11	11	11	11	11	11	11	11	11	11	22	11	22	22	22	22	22	22	22	22	22	22	22	22	22	22
5251804|F|0-36:A>T-36:A>T	22	22	22	22	22	22	22	22	22	22	22	22	22	22	22	22	22	22	22	22	22	22	22	22	22	22	22	22	22	22	22	22	22	22	22	22	22	22	11	11	11	11	11	11	11	11	11	11	11
3563166|F|0-6:A>G-6:A>G	11	11	11	11	11	11	11	11	11	11	11	11	11	11	11	11	11	11	11	11	22	11	22	22	22	11	11	11	11	11	11	11	11	11	11	11	11	11	11	11	11	11	11	11	11	11	11	11	11
4662570|F|0-19:C>A-19:C>A	22	22	22	22	22	22	22	22	22	22	22	22	22	22	22	22	22	22	22	22	22	22	22	22	22	22	22	22	22	22	22	22	22	22	22	22	22	22	22	22	22	22	22	22	22	22	22	22	22
4663611|F|0-60:A>G-60:A>G	11	11	11	11	11	11	11	11	11	11	11	11	11	11	11	11	11	11	11	11	11	11	11	11	11	11	11	11	11	11	11	11	11	11	11	11	11	11	11	11	11	11	11	11	11	11	11	11	11
3544588|F|0-23:T>C-23:T>C	11	11	11	11	11	11	11	11	11	11	11	11	11	11	11	11	11	11	11	11	11	11	11	11	11	11	11	11	11	11	11	11	11	11	11	11	11	11	11	11	11	11	11	11	11	11	11	11	11
5915528|F|0-41:T>A-41:T>A	22	22	22	22	22	22	22	22	22	22	22	22	22	22	22	22	22	22	22	22	22	22	22	22	22	22	22	22	22	22	22	22	22	22	22	22	22	22	11	11	11	11	11	11	11	11	11	11	11
8055243|F|0-35:T>C-35:T>C	22	22	22	22	22	22	22	22	22	22	22	22	22	22	22	22	22	22	22	12	11	22	11	11	11	11	22	22	22	22	22	22	22	22	22	11	11	11	22	22	22	22	22	22	22	22	22	22	22
5915102|F|0-33:A>G-33:A>G	22	22	22	22	22	22	22	22	22	22	22	22	22	22	22	22	22	22	22	11	11	22	22	22	12	22	22	22	22	22	22	22	22	22	22	22	22	22	22	22	22	22	22	22	22	22	22	22	22
3554569|F|0-20:G>A-20:G>A	11	11	11	11	11	11	11	11	11	11	11	11	11	11	11	11	11	11	11	11	11	11	11	11	11	11	11	11	11	11	11	11	11	11	11	11	11	11	11	11	11	11	11	11	11	11	11	11	11
3563300|F|0-63:T>G-63:T>G	11	11	11	11	11	11	11	11	11	11	11	11	11	11	11	11	11	11	11	11	11	11	11	11	11	11	11	11	11	11	11	11	11	11	11	11	11	11	22	22	22	22	22	22	22	22	22	22	22
4663081|F|0-9:A>G-9:A>G	22	22	22	22	22	22	22	22	22	22	22	22	22	22	22	22	22	22	22	22	22	22	22	22	22	22	22	22	22	22	22	22	22	22	22	22	22	22	11	11	11	11	11	11	11	11	11	11	11
3555374|F|0-31:T>C-31:T>C	11	11	11	11	11	11	11	11	11	11	11	11	11	11	11	22	22	22	22	11	11	11	11	11	11	11	11	11	11	11	11	11	11	11	11	11	11	11	11	11	11	11	11	11	11	11	11	11	11
3561728|F|0-23:A>G-23:A>G	11	11	11	11	11	11	11	11	11	11	11	11	11	11	11	11	11	11	11	11	11	11	11	11	11	11	11	11	11	11	11	11	11	11	11	11	11	11	22	22	22	22	22	22	22	22	22	22	22
5921528|F|0-7:A>G-7:A>G	11	11	11	11	11	11	11	11	11	11	11	11	11	11	11	11	11	11	11	11	11	11	11	11	11	11	11	11	11	11	11	11	11	11	11	11	11	11	22	22	22	22	22	22	22	22	22	22	22
3565955|F|0-29:G>T-29:G>T	22	22	22	22	22	22	22	22	22	22	22	22	22	22	22	22	22	22	22	22	22	22	22	22	22	22	22	22	22	22	22	22	22	22	22	22	22	22	11	11	11	11	11	11	11	11	11	11	11
5932700|F|0-58:C>A-58:C>A	22	22	22	22	22	22	22	22	22	22	22	22	22	22	22	22	22	22	22	22	22	22	22	22	22	22	22	22	22	22	22	22	22	22	22	22	22	22	11	11	11	11	11	11	11	11	11	11	11
5932719|F|0-61:A>G-61:A>G	22	22	22	22	22	22	22	22	22	22	22	22	22	22	22	22	22	22	22	22	22	22	22	22	22	22	22	22	22	22	22	22	22	22	22	22	22	22	11	11	11	11	11	11	11	11	11	11	11
5926784|F|0-48:T>C-48:T>C	22	22	22	22	22	22	22	22	22	22	22	22	22	22	22	22	22	22	22	22	22	22	22	22	22	22	22	22	22	22	22	22	22	22	22	22	22	22	22	22	22	22	22	22	22	22	22	22	22
3563009|F|0-67:G>C-67:G>C	22	22	22	22	22	22	22	22	22	22	22	22	22	22	22	22	22	22	22	22	22	22	22	22	22	22	22	22	22	22	22	22	22	22	22	22	22	22	11	11	11	11	11	11	11	11	11	11	11
3550345|F|0-9:A>G-9:A>G	11	11	11	11	11	11	11	11	11	11	11	11	11	11	11	11	11	11	11	11	11	11	11	11	11	11	11	11	11	11	11	11	11	11	11	11	11	11	22	22	22	22	22	22	22	22	22	22	22
5958862|F|0-16:A>G-16:A>G	22	22	22	22	22	22	22	22	22	22	22	22	22	22	22	22	22	22	22	22	22	22	22	22	22	22	22	22	22	22	22	22	22	22	22	22	22	22	11	11	11	11	11	11	11	11	11	11	11
3563376|F|0-19:G>A-19:G>A	11	11	11	11	11	11	11	11	11	11	11	11	11	11	11	11	11	11	11	22	11	11	11	11	12	22	11	11	11	11	11	11	11	11	11	11	11	11	11	11	11	11	11	11	11	11	11	11	11
3562994|F|0-48:C>G-48:C>G	11	11	11	11	11	11	11	11	11	11	11	11	11	11	11	11	11	11	11	11	11	11	11	11	11	11	11	11	11	11	11	11	11	11	11	11	11	11	22	22	22	22	22	22	22	22	22	22	22
3554861|F|0-9:A>G-9:A>G	11	11	11	11	11	11	11	11	11	11	11	11	11	11	11	11	11	11	11	11	11	11	11	11	11	11	11	11	11	11	11	11	11	11	11	11	11	11	22	22	22	22	22	22	22	22	22	22	22
3548962|F|0-11:C>T-11:C>T	11	11	11	11	11	11	11	11	11	11	11	11	11	11	11	11	11	11	11	11	11	11	11	11	11	11	11	11	11	11	11	11	11	11	11	11	11	11	22	22	22	22	22	22	22	22	22	22	22
3566054|F|0-24:A>T-24:A>T	22	22	22	22	22	22	22	22	22	22	22	22	22	22	22	22	22	22	22	22	22	22	22	22	22	22	22	22	22	22	22	22	22	22	22	22	22	22	11	11	11	11	11	11	11	11	11	11	11
19238871|F|0-5:G>A-5:G>A	11	11	11	11	11	11	11	11	11	11	11	11	11	11	11	22	22	22	22	12	22	22	22	22	11	22	22	22	22	22	22	22	22	22	22	22	22	22	22	22	22	22	22	22	22	22	22	22	22
3549672|F|0-8:T>C-8:T>C	22	22	22	22	22	22	22	22	22	22	22	22	22	22	22	22	22	22	22	22	22	22	22	22	22	22	22	22	22	22	22	22	22	22	22	22	22	22	11	11	11	11	11	11	11	11	11	11	11
5939225|F|0-12:A>G-12:A>G	22	22	22	22	22	22	22	22	22	22	22	22	22	22	22	11	11	11	11	11	11	11	11	11	11	11	11	11	11	11	11	11	11	11	11	11	11	11	11	11	11	11	11	11	11	11	11	11	11
5920970|F|0-38:T>A-38:T>A	11	11	11	11	11	11	11	11	11	11	11	11	11	11	11	11	11	11	11	11	11	11	11	11	11	11	11	11	11	11	11	11	11	11	11	11	11	11	11	11	11	11	11	11	11	11	11	11	11
5936258|F|0-6:C>T-6:C>T	11	11	11	11	11	11	11	11	11	11	11	11	11	11	11	11	11	11	11	11	11	11	11	11	11	11	11	11	11	11	11	11	11	11	11	11	11	11	11	11	11	11	11	11	11	11	11	11	11
5955461|F|0-30:G>A-30:G>A	11	11	11	11	11	11	11	11	11	11	11	11	11	11	11	11	11	11	11	11	11	11	11	11	11	11	11	11	11	11	11	11	11	11	11	11	11	11	22	22	22	22	22	22	22	22	22	22	22
3565568|F|0-18:T>G-18:T>G	11	11	11	11	11	11	11	11	11	11	11	11	11	11	11	11	11	11	11	11	11	11	11	11	11	11	11	11	11	11	11	11	11	22	11	11	11	11	22	22	22	22	22	22	22	22	22	22	22
3535204|F|0-6:G>A-6:G>A	11	11	11	11	11	11	11	11	11	11	11	11	11	11	11	11	11	11	11	11	11	22	11	11	11	11	11	11	11	11	11	11	11	11	11	11	11	11	11	11	11	11	11	11	11	11	11	11	11
5943288|F|0-9:T>C-9:T>C	11	11	11	11	11	11	11	11	11	11	11	11	11	11	11	11	11	11	11	11	11	11	11	11	11	11	11	11	11	11	11	11	11	11	11	11	11	11	22	22	22	22	22	22	22	22	22	22	22
3565295|F|0-66:C>T-66:C>T	11	11	11	11	11	11	11	11	11	11	11	11	11	11	12	11	11	11	11	11	11	11	11	11	11	11	11	11	11	11	11	11	11	11	11	11	11	11	22	22	22	22	22	22	22	22	22	22	22
4655994|F|0-14:C>A-14:C>A	11	11	11	11	11	11	11	11	11	11	11	11	11	11	11	11	11	11	11	11	11	11	11	11	11	11	11	11	11	11	11	11	11	11	11	11	11	11	22	22	22	22	22	22	22	22	22	22	22
5921829|F|0-32:A>T-32:A>T	22	22	22	22	22	22	22	22	22	22	22	22	22	22	22	22	22	22	22	22	22	22	22	22	22	22	22	22	22	22	22	12	22	22	22	22	22	22	22	22	22	22	22	22	22	22	22	22	22
5958461|F|0-18:T>G-18:T>G	11	11	11	11	11	11	11	11	11	11	11	11	11	11	11	11	11	11	11	11	11	11	11	11	11	11	11	11	11	11	11	11	11	11	11	11	11	11	22	22	22	22	22	22	22	22	22	22	22
3563704|F|0-33:A>T-33:A>T	11	11	11	11	11	11	11	11	11	11	11	11	11	11	11	11	11	11	11	11	11	11	11	11	11	11	11	11	11	11	11	11	11	11	11	11	11	11	22	22	22	22	22	22	22	22	22	22	22
3537284|F|0-7:A>G-7:A>G	11	11	11	11	11	11	11	11	11	11	11	11	11	11	11	11	11	11	11	11	11	11	11	11	11	11	11	11	11	11	11	11	11	11	11	11	11	11	22	22	22	22	22	22	22	22	22	22	22
5946778|F|0-28:A>C-28:A>C	11	11	11	11	11	11	11	11	11	11	11	11	11	11	11	11	11	11	11	11	11	11	11	11	11	11	11	11	11	11	11	11	11	11	11	11	11	11	22	22	22	22	22	22	22	22	22	22	22
3566233|F|0-21:C>T-21:C>T	11	11	11	11	11	11	11	11	11	11	11	11	11	11	11	11	11	11	11	11	11	11	11	11	11	11	11	11	11	11	11	11	11	11	11	11	11	11	22	22	22	22	22	22	22	22	22	22	22
5946605|F|0-20:C>A-20:C>A	22	22	22	22	22	22	22	22	22	22	22	22	22	22	22	22	22	22	22	22	22	22	22	22	22	22	22	22	22	22	22	22	22	22	22	22	22	22	11	11	11	11	11	11	11	11	11	11	11
19227814|F|0-62:A>C-62:A>C	11	11	11	11	11	11	11	11	11	11	11	11	11	11	11	11	11	11	11	11	11	11	11	11	11	11	11	11	11	11	11	11	11	11	11	11	11	11	22	22	22	22	22	22	22	22	22	22	22
5936485|F|0-16:A>T-16:A>T	11	11	11	11	11	11	11	11	11	11	11	11	11	11	11	11	11	11	11	11	11	11	11	11	11	11	11	11	11	11	11	11	11	11	11	11	11	11	22	22	22	22	22	22	22	22	22	22	22
19213288|F|0-13:A>T-13:A>T	22	22	22	22	22	22	22	22	22	22	22	22	22	22	22	22	22	22	22	22	22	22	22	22	22	22	22	22	22	22	22	22	22	22	22	22	22	22	22	22	22	22	22	22	22	22	22	22	22
5953202|F|0-15:C>A-15:C>A	11	11	11	11	11	11	11	11	11	11	11	11	11	11	11	11	11	11	11	11	11	11	11	11	11	11	11	11	11	11	11	11	11	11	12	11	11	11	11	11	11	11	11	11	11	11	11	11	11
3554923|F|0-60:A>G-60:A>G	22	22	22	22	22	22	22	22	22	22	22	22	22	22	22	22	22	22	22	22	22	22	22	22	22	22	11	11	11	11	11	11	11	11	11	22	22	22	22	22	22	22	22	22	22	22	22	22	22
3564077|F|0-38:T>C-38:T>C	11	11	11	11	11	11	11	11	11	11	11	11	11	11	11	11	11	11	11	11	11	11	11	11	11	11	11	11	11	11	11	11	11	11	11	11	11	11	22	22	22	22	22	22	22	22	22	22	22
5930352|F|0-19:C>T-19:C>T	22	22	22	22	22	22	22	22	22	22	22	22	22	22	22	22	22	22	22	22	22	22	22	22	22	22	22	22	22	22	22	22	22	22	22	22	22	22	22	22	22	22	22	22	22	22	22	22	22
5949254|F|0-59:C>T-59:C>T	11	11	11	11	11	11	11	11	11	11	11	11	11	11	11	11	11	11	11	11	11	22	11	11	11	11	11	11	11	11	11	11	11	11	11	11	11	11	22	22	22	22	22	22	22	22	22	22	22
5954699|F|0-42:C>T-42:C>T	22	22	22	22	22	22	22	22	22	22	22	22	22	22	22	22	22	22	22	22	22	22	22	22	22	22	22	22	22	22	22	22	22	22	22	22	22	22	11	11	11	11	11	11	11	11	11	11	11
5954878|F|0-24:C>G-24:C>G	11	11	11	11	11	11	11	11	11	11	11	11	11	11	11	11	11	11	11	11	11	11	11	11	11	11	11	11	11	11	11	11	11	11	11	11	11	11	22	22	22	22	22	22	22	22	22	22	22
5944871|F|0-58:A>C-58:A>C	11	11	11	11	11	11	11	11	11	11	11	11	11	11	11	11	11	11	11	11	11	11	11	11	11	11	11	11	11	11	11	11	11	11	11	11	11	11	22	22	22	22	22	22	22	22	22	22	22
8051958|F|0-20:A>T-20:A>T	22	22	22	22	22	22	22	22	22	22	22	22	22	22	22	22	22	22	22	22	22	22	22	22	22	22	22	22	22	22	22	22	22	22	22	22	22	22	11	11	11	11	11	11	11	11	11	11	11
5961191|F|0-11:A>G-11:A>G	22	22	22	22	22	22	22	22	22	22	22	22	22	22	22	22	22	22	22	22	22	22	22	22	22	22	22	22	22	22	22	22	22	22	22	22	22	22	11	11	11	11	11	11	11	11	11	11	11
5944006|F|0-67:T>C-67:T>C	22	22	22	22	22	22	22	22	22	22	22	22	22	22	22	22	22	22	22	22	22	22	22	22	22	22	22	22	22	22	22	22	22	22	22	22	22	22	22	22	22	22	22	22	22	22	22	22	22
4661443|F|0-29:G>T-29:G>T	22	22	22	22	22	22	22	22	22	22	22	22	22	22	22	22	22	22	22	22	22	22	22	22	22	22	22	22	22	22	22	22	22	22	22	22	22	22	11	11	11	11	11	11	11	11	11	11	11
5942128|F|0-12:C>G-12:C>G	22	22	22	22	22	22	22	22	22	22	22	22	22	22	22	22	22	22	22	22	22	22	22	22	22	22	22	22	22	22	22	22	22	22	22	22	22	22	11	11	11	11	11	11	11	11	11	11	11
5941950|F|0-22:T>G-22:T>G	11	11	11	11	11	11	11	11	11	11	11	11	11	11	11	11	11	11	11	11	11	11	11	11	11	11	11	11	11	11	11	11	11	11	11	11	11	11	22	22	22	22	22	22	22	22	22	22	22
3564882|F|0-39:G>A-39:G>A	11	11	11	11	11	11	11	11	11	11	11	11	11	11	11	11	11	11	11	11	11	11	11	11	11	11	11	11	11	11	11	11	11	11	11	11	11	11	11	11	11	11	11	11	11	11	11	11	11
19208564|F|0-50:A>C-50:A>C	11	11	11	11	11	11	11	11	11	11	11	11	11	11	11	11	11	11	11	11	11	11	11	11	11	11	11	11	11	11	11	11	11	11	11	11	11	11	11	11	11	11	11	11	11	11	11	11	11
3560359|F|0-19:C>T-19:C>T	22	22	22	22	22	22	22	22	22	22	22	22	22	22	11	11	11	11	11	11	11	11	11	11	11	11	11	11	11	11	11	11	11	11	11	11	11	11	11	11	11	11	11	11	11	11	11	11	11
19229139|F|0-15:G>C-15:G>C	22	22	22	22	22	22	22	22	22	22	22	22	22	22	22	22	22	22	22	22	22	22	22	22	22	22	22	22	22	22	22	22	22	22	22	22	22	22	22	22	22	22	22	22	22	22	22	22	22
5962364|F|0-34:A>C-34:A>C	22	22	22	22	22	22	22	22	22	22	22	22	22	22	22	22	22	22	22	22	22	22	22	22	22	22	22	22	22	22	22	22	22	22	22	22	22	22	22	22	22	22	22	22	22	22	22	22	22
5954342|F|0-45:T>C-45:T>C	22	22	22	22	22	22	22	22	22	22	22	22	22	22	22	22	22	22	22	22	22	22	22	22	22	22	22	22	22	22	22	22	22	22	12	11	11	11	22	22	22	22	22	22	22	22	22	22	22
3566415|F|0-12:C>T-12:C>T	11	11	11	11	11	11	11	11	11	11	11	11	11	11	11	11	11	11	11	11	11	11	11	11	11	11	11	11	11	11	11	11	11	11	11	11	11	11	11	11	11	11	11	11	11	11	11	11	11
5925466|F|0-57:A>G-57:A>G	11	11	11	11	11	11	11	11	11	11	11	11	11	11	11	11	11	11	11	11	11	11	11	11	11	11	11	11	11	11	11	11	11	11	11	11	11	11	11	11	11	11	11	11	11	11	11	11	11
3561056|F|0-11:A>C-11:A>C	11	11	11	11	11	11	11	11	11	11	11	11	11	11	11	11	11	11	11	11	11	11	11	11	11	11	11	11	11	11	11	11	11	11	11	11	11	11	11	11	11	11	11	11	11	11	11	11	11
5959901|F|0-15:T>G-15:T>G	11	11	11	11	11	11	11	11	11	11	11	11	11	11	11	11	11	11	11	11	11	11	11	11	11	11	11	11	11	11	11	11	11	11	11	11	11	11	11	11	11	11	11	11	11	11	11	11	11
19217786|F|0-36:A>T-36:A>T	11	11	11	11	11	11	11	12	11	11	11	11	11	11	22	11	11	11	11	11	11	11	11	11	11	11	11	11	11	11	11	11	11	11	11	11	11	11	11	11	11	11	11	11	11	11	11	11	11
24463683|F|0-20:G>A-20:G>A	11	11	11	11	11	11	11	11	11	11	11	11	11	11	11	22	22	22	22	22	22	11	22	22	22	22	22	22	22	22	22	22	22	22	22	22	22	22	22	22	22	22	22	22	22	22	22	22	22
4659749|F|0-9:A>G-9:A>G	11	11	11	11	11	11	11	11	11	11	11	11	11	11	11	11	11	11	11	11	11	11	11	11	11	11	11	11	11	11	11	11	11	11	11	11	11	11	11	11	11	11	11	11	11	11	11	11	11
3563177|F|0-54:G>A-54:G>A	22	22	22	22	22	22	22	22	22	22	22	22	22	22	22	22	22	22	22	11	11	22	11	11	11	11	11	11	11	11	11	11	11	11	11	11	11	11	11	11	11	11	11	11	11	11	11	11	11
5949176|F|0-9:A>G-9:A>G	22	22	22	22	22	22	22	22	22	22	22	22	22	22	22	22	22	22	22	22	22	22	22	22	22	22	22	22	22	22	22	22	22	22	22	22	22	22	22	22	22	22	22	22	22	22	22	22	22
4662178|F|0-57:G>T-57:G>T	22	22	22	22	22	22	22	22	22	22	22	22	22	22	22	22	22	22	22	22	22	22	11	11	22	22	22	22	22	22	22	22	22	22	22	11	11	11	22	22	22	22	22	22	22	22	22	22	22
19225124|F|0-20:T>C-20:T>C	11	11	11	11	11	11	11	11	11	11	11	11	11	11	11	11	11	11	11	22	22	22	22	22	22	22	22	22	22	22	22	22	22	22	22	22	22	22	22	22	22	22	22	22	22	22	22	22	22
3562189|F|0-33:A>G-33:A>G	11	11	11	11	11	11	11	11	11	11	11	11	11	11	11	11	11	11	11	11	11	11	11	11	11	11	11	11	11	11	11	11	11	11	11	11	11	11	22	22	22	22	22	22	22	22	22	22	22
5942653|F|0-5:A>T-5:A>T	11	11	11	11	11	11	11	11	11	11	11	11	11	11	11	22	22	22	22	11	22	22	22	22	22	22	22	22	22	22	22	22	22	22	22	22	22	22	22	22	22	22	22	22	22	22	22	22	22
5942271|F|0-10:C>G-10:C>G	11	11	11	11	11	11	11	11	11	11	11	11	11	11	11	11	11	11	11	11	11	11	11	11	11	11	11	11	11	11	11	11	11	11	11	11	11	11	11	11	11	11	11	11	11	11	11	11	11
5958207|F|0-18:T>C-18:T>C	11	11	11	11	11	11	11	11	11	11	11	11	11	11	11	11	11	11	11	11	11	11	11	11	11	11	11	11	11	11	11	12	11	11	11	11	11	11	11	11	11	11	11	11	11	11	11	11	11
19221902|F|0-21:G>T-21:G>T	22	22	22	22	22	22	22	22	22	22	22	22	22	22	22	22	22	22	22	22	22	22	22	22	22	22	22	22	22	22	22	22	22	22	22	22	22	22	22	22	22	22	22	22	22	22	22	22	22
3565578|F|0-36:A>G-36:A>G	11	11	11	11	11	11	11	11	11	11	11	11	11	11	11	11	11	11	11	11	11	11	11	11	11	11	11	11	11	11	11	11	11	11	11	11	11	11	22	22	22	22	22	22	22	22	22	22	22
5950476|F|0-36:C>T-36:C>T	11	11	11	11	11	11	11	11	11	11	11	11	11	11	11	11	11	11	11	11	11	11	11	11	11	11	11	11	11	11	11	11	11	11	11	11	11	11	11	11	11	11	11	11	11	11	11	11	11
4654734|F|0-10:G>A-10:G>A	11	11	11	11	11	11	11	11	11	11	11	11	11	11	11	22	22	22	22	12	11	11	11	11	11	11	11	11	11	11	11	11	11	11	11	11	11	11	22	22	22	22	22	22	22	22	22	22	22
3566385|F|0-18:C>T-18:C>T	11	11	11	11	11	11	11	11	11	11	11	11	11	11	11	11	11	11	11	11	11	11	11	11	11	11	11	11	11	11	11	11	11	11	11	11	11	11	11	11	11	11	11	11	11	11	11	11	11
3542517|F|0-59:T>G-59:T>G	11	11	11	11	11	11	11	11	11	11	11	11	11	11	11	11	11	11	11	11	11	11	11	11	11	11	11	11	11	11	11	11	11	11	11	11	11	11	11	11	11	11	11	11	11	11	11	11	11
19245960|F|0-29:A>C-29:A>C	22	22	22	22	22	22	22	22	22	22	22	22	22	22	22	11	11	11	11	11	22	22	22	22	22	22	22	22	22	22	22	22	22	22	22	22	22	22	22	22	22	22	22	22	22	22	22	22	22
3559901|F|0-66:T>G-66:T>G	11	11	11	11	11	11	11	11	11	11	11	11	11	11	11	11	11	11	11	11	11	11	11	11	11	11	11	11	11	11	11	11	11	11	11	11	11	11	22	22	22	22	22	22	22	22	22	22	22
19209378|F|0-8:G>A-8:G>A	11	11	11	11	11	11	11	11	11	11	11	11	11	11	11	11	11	11	11	11	11	11	11	11	11	11	11	11	11	11	11	12	11	11	11	11	11	11	11	11	11	11	11	11	11	11	11	11	11
3565696|F|0-15:G>A-15:G>A	22	22	22	22	22	22	22	22	22	22	22	22	22	22	22	11	11	11	11	11	11	11	11	11	11	11	11	11	11	11	11	11	11	11	11	11	11	11	11	11	11	11	11	11	11	11	11	11	11
3554765|F|0-40:A>C-40:A>C	11	11	11	11	11	11	11	11	11	11	11	11	11	11	11	11	11	11	11	11	11	11	11	11	11	11	11	11	11	11	11	11	11	11	11	11	11	11	11	11	11	11	11	11	11	11	11	11	11
5953105|F|0-12:C>T-12:C>T	22	22	22	22	22	22	22	22	22	22	22	22	22	22	22	22	22	22	22	22	22	22	22	22	22	22	22	22	22	22	22	12	22	22	22	22	22	22	22	22	22	22	22	22	22	22	22	22	22
5251876|F|0-8:A>G-8:A>G	22	22	22	22	22	22	22	22	22	22	22	22	22	22	22	11	11	11	11	12	11	11	11	11	22	11	11	11	11	11	11	11	11	11	11	11	11	11	11	12	11	11	11	11	11	11	11	11	11
3539402|F|0-44:A>T-44:A>T	11	11	11	11	11	11	11	11	11	11	11	11	11	11	11	11	11	11	11	11	11	11	11	11	11	11	11	11	11	11	11	11	11	11	11	11	11	11	11	11	11	11	11	11	11	11	11	11	11
3552874|F|0-66:C>T-66:C>T	22	22	22	22	22	22	22	22	22	22	22	22	22	22	22	22	22	22	22	22	22	22	22	22	22	22	22	22	22	22	22	22	22	22	22	22	22	22	11	11	11	11	11	11	11	11	11	11	11
19215507|F|0-6:T>C-6:T>C	11	11	11	11	11	11	11	11	11	11	11	11	11	11	11	11	11	11	11	11	11	11	11	11	11	11	11	11	11	11	11	11	11	11	11	11	11	11	11	11	11	11	11	11	11	11	11	11	11
3561987|F|0-22:C>T-22:C>T	11	11	11	11	11	11	11	12	11	11	11	11	11	11	22	11	11	11	11	11	11	11	11	11	11	11	11	11	11	11	11	11	11	11	11	11	11	11	22	22	22	22	22	22	22	22	22	22	22
5954825|F|0-64:C>A-64:C>A	11	11	11	11	11	11	11	11	11	11	11	11	11	11	11	11	11	11	11	11	11	11	11	11	11	11	11	11	11	11	11	11	11	11	11	11	11	11	11	11	11	11	11	11	11	11	11	11	11
3553201|F|0-19:T>G-19:T>G	11	11	11	11	11	11	11	11	11	11	11	11	11	11	11	22	22	22	22	12	11	11	11	11	11	11	11	11	11	11	11	11	11	11	11	11	11	11	11	11	11	11	11	11	11	11	11	11	11
3541450|F|0-46:C>T-46:C>T	11	11	11	11	11	11	11	11	11	11	11	11	11	11	11	11	11	11	11	11	11	11	11	11	11	11	11	11	11	11	11	11	11	11	11	11	11	11	22	22	22	22	22	22	22	22	22	22	22
5251914|F|0-12:G>T-12:G>T	11	11	11	11	11	11	11	11	11	11	11	11	11	11	11	11	11	11	11	11	11	11	11	11	11	11	11	11	11	11	11	11	11	11	11	11	11	11	22	22	22	22	22	22	22	22	22	22	22
19798168|F|0-34:G>A-34:G>A	22	22	22	22	22	22	22	22	22	22	22	22	22	22	22	22	22	22	22	22	22	22	22	22	22	22	22	22	22	22	22	22	22	22	22	22	22	22	22	22	22	22	22	22	22	22	22	22	22
3554054|F|0-36:C>G-36:C>G	22	22	22	22	22	22	22	22	22	22	22	22	22	22	22	11	11	11	11	11	11	11	11	11	11	11	11	11	11	11	11	11	11	11	11	11	11	11	11	11	11	11	11	11	11	11	11	11	11
3554667|F|0-31:G>C-31:G>C	22	22	22	22	22	22	22	22	22	22	22	22	22	22	22	22	22	22	22	22	22	22	22	22	22	22	22	22	22	22	22	22	22	22	22	22	22	22	11	11	11	11	11	11	11	11	11	11	11
5948771|F|0-37:G>A-37:G>A	22	22	22	22	22	22	22	22	22	22	22	22	22	22	22	22	22	22	22	22	22	22	22	22	22	22	22	22	22	22	22	22	22	22	22	22	22	22	22	22	22	22	22	22	22	22	22	22	22
3549495|F|0-52:A>G-52:A>G	11	11	11	11	11	11	11	11	11	11	11	11	11	11	11	11	11	11	11	11	11	11	11	11	11	11	11	11	11	11	11	11	11	11	11	11	11	11	11	11	11	11	11	11	11	11	11	11	11
4659959|F|0-21:A>T-21:A>T	11	11	11	11	11	11	11	11	11	11	11	11	11	11	11	11	11	11	11	11	11	11	11	11	11	11	11	11	11	11	11	11	11	11	11	11	11	11	22	22	22	22	22	22	22	22	22	22	22
3564531|F|0-68:T>C-68:T>C	11	11	11	11	11	11	11	11	11	11	11	11	11	11	11	11	11	11	11	11	11	11	11	11	11	11	22	22	22	22	22	22	22	22	22	22	22	22	11	11	11	11	11	11	11	11	11	11	11
8054731|F|0-34:G>A-34:G>A	11	11	11	11	11	11	11	11	11	11	11	11	11	11	11	11	11	11	11	11	11	11	11	11	11	11	11	11	11	11	11	11	11	11	11	11	11	11	11	11	11	11	11	11	11	11	11	11	11
3535248|F|0-27:C>T-27:C>T	22	22	22	22	22	22	22	22	22	22	22	22	22	22	22	22	22	22	22	11	11	22	22	22	11	22	22	22	22	22	22	22	22	22	22	22	22	22	22	22	22	22	22	22	22	22	22	22	22
5948127|F|0-48:A>T-48:A>T	11	11	11	11	11	11	11	11	11	11	11	11	11	11	11	11	11	11	11	11	11	11	11	11	11	11	11	11	11	11	11	11	11	11	11	11	11	11	11	11	11	11	11	11	11	11	11	11	11
3557469|F|0-56:T>C-56:T>C	11	11	11	11	11	11	11	11	11	11	11	11	11	11	11	11	11	11	11	11	11	11	11	11	11	11	11	11	11	11	11	11	11	11	11	11	11	11	22	22	22	22	12	22	22	22	22	22	22
8055371|F|0-42:C>T-42:C>T	22	22	22	22	22	22	22	22	22	22	22	22	22	22	22	22	22	22	22	22	22	22	22	22	22	22	22	22	22	22	22	22	22	22	22	22	22	22	22	22	22	22	22	22	22	22	22	22	22
5921802|F|0-42:T>C-42:T>C	11	11	11	11	11	11	11	11	11	11	11	11	11	11	11	11	11	11	11	11	11	11	11	11	11	11	11	11	11	11	11	12	11	11	11	11	11	11	11	11	11	11	11	11	11	11	11	11	11
5939231|F|0-50:T>A-50:T>A	11	11	11	11	11	11	11	11	11	11	11	11	11	11	11	11	11	11	11	11	11	11	11	11	11	11	11	11	11	11	11	11	11	11	11	11	11	11	11	11	11	11	11	11	11	11	11	11	11
3563469|F|0-9:G>C-9:G>C	11	11	11	11	11	11	11	11	11	11	11	11	11	11	11	11	11	11	11	11	11	11	11	11	11	11	11	11	11	11	11	11	11	11	11	11	11	11	11	11	11	11	11	11	11	11	11	11	11
3564252|F|0-27:T>G-27:T>G	11	11	11	11	11	11	11	11	11	11	11	11	11	11	11	11	11	11	11	12	11	11	11	11	11	11	22	22	22	22	22	22	22	22	22	22	22	22	11	11	11	11	11	11	11	11	11	11	11
19232190|F|0-10:T>C-10:T>C	22	22	22	22	22	22	22	22	22	22	22	22	22	22	22	22	22	22	22	22	22	22	22	22	22	22	22	22	22	22	22	22	22	22	22	22	22	22	22	22	22	22	22	22	22	22	22	22	22
4656896|F|0-43:C>A-43:C>A	11	11	11	11	11	11	11	11	11	11	11	11	11	11	11	11	11	11	11	11	11	11	11	11	11	11	11	11	11	11	11	11	11	11	11	11	11	11	11	11	11	11	11	11	11	11	11	11	11
5936322|F|0-16:G>C-16:G>C	11	11	11	11	11	11	11	11	11	11	11	11	11	11	11	11	11	11	11	11	22	11	22	22	12	11	11	11	11	11	11	11	11	11	11	11	11	11	11	11	11	11	11	11	11	11	11	11	11
5945103|F|0-19:A>G-19:A>G	22	22	22	22	22	22	22	22	22	22	22	22	22	22	22	22	22	22	22	22	22	22	22	22	22	22	22	22	22	22	22	22	22	22	22	22	22	22	22	22	22	22	22	22	22	22	22	22	22
24467174|F|0-31:C>T-31:C>T	22	22	22	22	22	22	22	22	22	22	22	22	22	22	22	22	22	22	22	22	22	22	22	22	22	22	22	22	22	22	22	22	22	22	22	22	22	22	22	22	22	22	22	22	22	22	22	22	22
3559081|F|0-20:G>T-20:G>T	11	11	11	11	11	11	11	11	11	11	11	11	11	11	11	11	11	11	11	11	11	11	11	11	11	11	11	11	11	11	11	12	11	11	11	11	11	11	11	11	11	11	11	11	11	11	11	11	11
3546201|F|0-23:G>A-23:G>A	11	11	11	11	11	11	11	11	11	11	11	11	11	11	11	11	11	11	11	11	11	11	11	11	11	11	11	11	11	11	11	11	11	11	11	11	11	11	11	11	11	11	11	11	11	11	11	11	11
3545230|F|0-13:G>T-13:G>T	22	22	22	22	22	22	22	22	22	22	22	22	22	22	22	22	22	22	22	22	22	22	22	22	22	22	11	11	11	11	11	11	11	11	22	22	22	22	22	22	22	22	22	22	22	22	22	22	22
3549129|F|0-9:G>C-9:G>C	11	11	11	11	11	11	11	11	11	11	11	11	11	11	11	11	11	11	11	11	11	11	11	11	11	11	22	22	22	22	22	22	22	22	22	22	22	22	11	11	11	11	11	11	11	11	11	11	11
8054980|F|0-18:T>C-18:T>C	11	11	11	11	11	11	11	11	11	11	11	11	11	11	11	22	22	22	22	12	11	22	11	11	11	22	11	11	11	11	11	11	11	11	11	11	11	11	11	11	11	11	11	11	11	11	11	11	11
24466474|F|0-17:C>T-17:C>T	22	22	22	22	22	22	22	22	22	22	22	22	22	22	22	22	22	22	22	22	22	22	22	22	22	22	22	22	22	22	22	22	22	22	22	22	22	22	22	22	22	22	22	22	22	22	22	22	22
5948391|F|0-39:C>T-39:C>T	11	11	11	11	11	11	11	11	11	11	11	11	11	11	11	11	11	11	11	11	11	22	11	11	11	11	11	11	11	11	11	11	11	11	11	11	11	11	11	11	11	11	11	11	11	11	11	11	11
5950964|F|0-24:T>A-24:T>A	22	22	22	22	22	22	22	22	22	22	22	22	22	22	22	22	22	22	22	22	22	22	22	22	22	22	11	11	11	11	11	12	11	11	11	22	22	22	22	22	22	22	22	22	22	22	22	22	22
4661701|F|0-17:A>C-17:A>C	11	11	11	11	11	11	11	11	11	11	11	11	11	11	11	11	11	11	11	11	11	11	11	11	11	11	22	22	22	22	22	22	22	22	22	22	22	22	11	11	11	11	11	11	11	11	11	11	11
3557584|F|0-42:T>C-42:T>C	11	11	11	11	11	11	11	11	11	11	11	11	11	11	11	11	11	11	11	11	11	11	11	11	11	11	22	22	22	22	22	22	22	22	22	11	11	11	11	11	11	11	11	11	11	11	11	11	11
5946975|F|0-30:C>A-30:C>A	22	22	22	22	22	22	22	22	22	22	22	22	22	22	22	22	22	22	22	22	22	22	22	22	22	22	22	22	22	22	22	22	22	22	22	22	22	22	22	22	22	22	22	22	22	22	22	22	22
3553861|F|0-40:G>C-40:G>C	11	11	11	11	11	11	11	11	11	11	11	11	11	11	11	11	11	11	11	11	11	11	11	11	11	11	11	11	11	11	11	11	11	11	11	11	11	11	11	11	11	11	11	11	11	11	11	11	11
4659039|F|0-30:C>G-30:C>G	11	11	11	11	11	11	11	11	11	11	11	11	11	11	11	11	11	11	11	11	11	11	11	11	11	11	11	11	11	11	11	11	11	11	11	11	11	11	11	11	11	11	11	11	11	11	11	11	11
3553128|F|0-45:A>T-45:A>T	11	11	11	11	11	11	11	11	11	11	11	11	11	11	11	11	11	11	11	11	11	11	11	11	11	11	11	11	11	11	11	11	11	11	11	11	11	11	11	11	11	11	11	11	11	11	11	11	11
4660126|F|0-48:T>A-48:T>A	11	11	11	11	11	11	11	11	11	11	11	11	11	11	11	11	11	11	11	11	11	11	11	11	11	11	11	11	11	11	11	11	11	11	11	11	11	11	11	11	11	11	11	11	11	11	11	11	11
3548797|F|0-33:A>C-33:A>C	11	11	11	11	11	11	11	11	11	11	11	11	11	11	11	11	11	11	11	11	11	11	11	11	11	11	11	11	11	11	11	11	11	11	11	11	11	11	11	11	11	11	11	11	11	11	11	11	11
5916534|F|0-21:G>A-21:G>A	11	11	11	11	11	11	11	11	11	11	11	11	11	11	11	11	11	11	11	11	11	11	11	11	11	11	22	22	22	22	22	22	22	22	22	22	22	22	11	11	11	11	11	11	11	11	11	11	11
3546406|F|0-44:T>C-44:T>C	22	22	22	22	22	22	22	22	22	22	22	22	22	22	22	22	22	22	22	22	22	22	22	22	22	22	11	11	11	11	11	11	11	11	11	11	11	11	22	22	22	22	22	22	22	22	22	22	22
4660145|F|0-47:T>A-47:T>A	11	11	11	11	11	11	11	11	11	11	11	11	11	11	11	11	11	11	11	11	11	11	11	11	11	11	11	11	11	11	11	11	11	11	11	11	11	11	11	11	11	11	11	11	11	11	11	11	11
19215875|F|0-8:C>A-8:C>A	22	22	22	22	22	22	22	22	22	22	22	22	22	22	22	22	22	22	22	22	22	22	22	22	22	22	22	22	22	22	22	22	22	22	22	22	22	22	22	22	22	22	22	22	22	22	22	22	22
3555212|F|0-54:G>A-54:G>A	11	11	11	11	11	11	11	11	11	11	11	11	11	11	11	11	11	11	11	11	11	11	22	22	11	11	11	11	11	11	11	11	12	11	11	22	22	22	11	11	11	11	11	11	11	11	11	11	11
3542218|F|0-31:C>T-31:C>T	11	11	11	11	11	11	11	11	11	11	11	11	11	11	11	11	11	11	11	12	11	11	11	11	11	11	11	11	11	11	11	11	11	11	11	11	11	11	11	11	11	11	11	11	11	11	11	11	11
5950394|F|0-34:C>T-34:C>T	11	11	11	11	11	11	11	11	11	11	11	11	11	11	11	11	11	11	11	11	11	11	11	11	11	11	11	11	11	11	11	11	11	11	11	11	11	11	11	11	11	11	11	11	11	11	11	11	11
8056003|F|0-38:A>G-38:A>G	11	11	11	11	11	11	11	11	11	11	11	11	11	11	11	11	11	11	11	11	11	11	11	11	11	11	11	11	11	11	11	11	11	11	11	11	11	11	11	11	11	11	11	11	11	11	11	11	11
8055508|F|0-48:G>A-48:G>A	22	22	22	22	22	22	22	22	22	22	22	22	22	22	22	22	22	22	22	22	11	22	11	11	22	11	22	22	22	22	22	22	22	22	22	22	22	22	22	22	22	22	22	22	22	22	22	22	22
3542006|F|0-9:C>T-9:C>T	11	11	11	11	11	11	11	11	11	11	11	11	11	11	11	11	11	11	11	11	11	11	11	11	11	11	11	11	11	11	11	11	11	11	11	11	11	11	11	11	11	11	11	11	11	11	11	11	11
3547360|F|0-60:C>T-60:C>T	11	11	11	11	11	11	11	11	11	11	11	11	11	11	22	22	22	22	22	11	22	22	22	22	22	11	11	11	11	11	11	11	11	11	11	11	11	11	11	11	11	11	11	11	11	11	11	11	11
5251735|F|0-19:C>T-19:C>T	11	11	11	11	11	11	11	11	11	11	11	11	11	11	11	11	11	11	11	11	11	11	11	11	11	11	22	22	22	22	12	22	22	22	22	22	22	22	11	11	11	11	11	11	11	11	11	11	11
3565549|F|0-27:T>G-27:T>G	11	11	11	11	11	11	11	11	11	11	11	11	11	11	11	11	11	11	11	11	11	11	11	11	11	11	11	11	11	11	11	11	11	11	11	11	11	11	11	11	11	11	11	11	11	11	11	11	11
3565391|F|0-63:T>C-63:T>C	22	22	22	22	22	22	22	22	22	22	22	22	22	22	22	22	22	22	22	22	22	22	22	22	22	22	22	22	22	22	22	22	22	22	22	22	22	22	22	22	22	22	22	22	22	22	22	22	22
3568706|F|0-53:G>A-53:G>A	11	11	11	11	11	11	11	11	11	11	11	11	11	11	11	11	11	11	11	11	11	11	11	11	11	11	11	11	11	11	11	11	11	11	11	11	11	11	11	11	11	11	11	11	11	11	11	11	11
19234847|F|0-42:C>G-42:C>G	22	22	22	22	22	22	22	22	22	22	22	22	22	22	22	22	22	22	22	22	22	22	22	22	22	22	22	22	22	22	22	22	22	22	22	22	22	22	22	22	22	22	22	22	22	22	22	22	22
5947297|F|0-31:C>T-31:C>T	11	11	11	11	11	11	11	11	11	11	11	11	11	11	11	11	11	11	11	11	11	11	11	11	11	11	11	11	11	11	11	11	11	11	11	11	11	11	11	11	11	11	11	11	11	11	11	11	11
5956430|F|0-26:C>A-26:C>A	11	11	11	11	11	11	11	11	11	11	11	11	11	11	11	11	11	11	11	11	11	11	11	11	11	11	11	11	11	11	11	11	11	11	11	11	11	11	11	11	11	11	11	11	11	11	11	11	11
19238092|F|0-22:A>G-22:A>G	22	22	22	22	22	22	22	22	22	22	22	22	22	22	22	22	22	22	22	22	22	22	22	22	22	22	22	22	22	22	22	22	22	22	22	22	22	22	22	22	22	22	22	22	22	22	22	22	22
19238511|F|0-23:G>C-23:G>C	22	22	22	22	22	22	22	22	22	22	22	22	22	22	22	22	22	22	22	22	22	22	22	22	22	22	22	22	22	22	22	22	22	22	22	22	22	22	22	22	22	22	22	22	22	22	22	22	22
5947122|F|0-34:T>A-34:T>A	11	11	11	11	11	11	11	11	11	11	11	11	11	11	11	11	11	11	11	11	11	11	11	11	11	11	11	11	11	11	11	11	11	11	11	11	11	11	11	11	11	11	11	11	11	11	11	11	11
3542010|F|0-28:G>A-28:G>A	22	22	22	22	22	22	22	22	22	22	22	22	22	22	22	22	22	22	22	22	22	22	22	22	22	22	22	22	22	22	22	22	22	22	22	22	22	22	22	22	22	22	22	22	22	22	22	22	22
3541400|F|0-6:C>T-6:C>T	11	11	11	11	11	11	11	11	11	11	11	11	11	11	11	11	11	11	11	11	11	11	11	11	11	22	11	11	11	11	11	11	11	11	11	11	11	11	11	11	11	11	11	11	11	11	11	11	11
19226317|F|0-23:C>T-23:C>T	11	11	11	11	11	11	11	11	11	11	11	11	11	11	11	11	11	11	11	11	11	11	11	11	11	11	11	11	11	11	11	11	11	11	11	11	11	11	11	11	11	11	11	11	11	11	11	11	11
5933884|F|0-36:A>G-36:A>G	11	11	11	11	11	11	11	11	11	11	11	11	11	11	11	11	11	11	11	11	11	11	11	11	11	11	11	11	11	11	11	12	11	11	11	11	11	11	11	11	11	11	11	11	11	11	11	11	11
19230360|F|0-66:A>G-66:A>G	22	22	22	22	22	22	22	22	22	22	22	22	22	22	22	22	22	22	22	22	22	22	22	22	22	22	22	22	22	22	22	12	22	22	22	22	22	22	22	22	22	22	22	22	22	22	22	22	22
4661968|F|0-21:G>A-21:G>A	11	11	11	11	11	11	11	11	11	11	11	11	11	11	11	11	11	11	11	11	11	11	11	11	11	11	11	11	11	11	11	11	11	11	11	22	22	22	11	11	11	11	11	11	11	11	11	11	11
3563269|F|0-16:T>A-16:T>A	11	11	11	11	11	11	11	11	11	11	11	11	11	11	11	11	11	11	11	11	11	11	11	11	11	11	11	11	11	11	11	11	11	11	11	11	11	11	11	11	11	11	11	11	11	11	11	11	11
5948804|F|0-58:G>A-58:G>A	11	11	11	11	11	11	11	11	11	11	11	11	11	11	11	11	11	11	11	11	11	11	11	11	11	11	11	11	11	11	11	11	11	11	11	11	11	11	11	11	11	11	11	11	11	11	11	11	11
24466465|F|0-40:C>A-40:C>A	22	22	22	22	22	22	22	22	22	22	22	22	22	22	22	22	22	22	22	22	22	22	22	22	22	22	22	22	22	22	22	12	22	22	22	22	22	22	22	22	22	22	22	22	22	22	22	22	22
5957883|F|0-17:T>A-17:T>A	11	11	11	11	11	11	11	11	11	11	11	11	11	11	11	11	11	11	11	12	11	11	11	11	11	11	22	22	22	22	22	12	22	11	22	22	22	22	11	11	11	11	11	11	11	11	11	11	11
5946840|F|0-20:G>A-20:G>A	11	11	11	11	11	11	11	11	11	11	11	11	11	11	11	11	11	11	11	11	11	11	11	11	11	11	11	11	11	11	11	11	11	11	11	11	11	11	11	11	11	11	11	11	11	11	11	11	11
3559137|F|0-51:G>A-51:G>A	22	22	22	22	22	22	22	22	22	22	22	22	22	22	22	22	22	22	22	22	22	22	22	22	22	22	11	11	11	11	11	11	11	22	11	11	11	11	22	22	22	22	22	22	22	22	22	22	22
3554776|F|0-12:C>T-12:C>T	11	11	11	11	11	11	11	11	11	11	11	11	11	11	11	11	11	11	11	11	11	11	11	11	11	11	11	11	11	11	11	11	11	11	11	11	11	11	11	11	11	11	11	11	11	11	11	11	11
19230505|F|0-7:C>T-7:C>T	22	22	22	22	22	22	22	22	22	22	22	22	22	22	22	22	22	22	22	11	11	22	11	11	11	22	22	22	22	22	22	22	22	22	22	22	22	22	22	22	22	22	22	22	22	22	22	22	22
5914942|F|0-30:T>G-30:T>G	11	11	11	11	11	11	11	11	11	11	11	11	11	11	11	11	11	11	11	11	11	11	11	11	11	11	11	11	11	11	11	11	11	11	11	11	11	11	11	11	11	11	11	11	11	11	11	11	11
5956745|F|0-50:T>C-50:T>C	11	11	11	11	11	11	11	11	11	11	11	11	11	11	11	11	11	11	11	11	11	11	11	11	11	11	11	11	11	11	11	11	11	22	11	22	22	22	11	11	11	11	11	11	11	11	11	11	11
3548774|F|0-66:A>T-66:A>T	11	11	11	11	11	11	11	11	11	11	11	11	11	11	11	11	11	11	11	11	11	11	11	11	11	11	11	11	11	11	11	11	11	11	11	11	11	11	11	11	11	11	11	11	11	11	11	11	11
5944692|F|0-36:A>G-36:A>G	22	22	22	22	22	22	22	22	22	22	22	22	22	22	22	22	22	22	22	22	22	22	22	22	22	22	22	22	22	22	22	22	22	22	22	11	11	11	22	22	22	22	22	22	22	12	22	22	22
3545417|F|0-39:A>G-39:A>G	11	11	11	11	11	11	11	11	11	11	11	11	11	11	11	11	11	11	11	11	11	11	11	11	11	11	11	11	11	11	11	11	11	11	11	11	11	11	11	11	11	11	11	11	11	11	11	11	11
5934337|F|0-32:A>G-32:A>G	11	11	11	11	11	11	11	11	11	11	11	11	11	11	11	11	11	11	11	11	11	11	11	11	11	11	11	11	11	11	11	11	11	11	11	11	11	11	11	11	11	11	11	11	11	11	11	11	11
19209388|F|0-17:G>A-17:G>A	11	11	11	11	11	11	11	11	11	11	11	11	11	11	11	11	11	11	11	11	11	11	11	11	11	11	11	11	11	11	11	11	11	11	11	11	11	11	11	11	11	11	11	11	11	11	11	11	11
3561548|F|0-16:C>T-16:C>T	11	11	11	11	11	11	11	11	11	11	11	11	11	11	11	22	22	22	22	22	22	22	11	11	11	22	11	11	11	11	11	11	11	11	11	11	11	11	11	11	11	11	11	11	11	11	11	11	11
3549129|F|0-11:T>C-11:T>C	11	11	11	11	11	11	11	11	11	11	11	11	11	11	11	11	11	11	11	11	22	11	11	11	22	11	11	11	11	11	11	11	11	11	11	11	11	11	11	11	11	11	11	11	11	11	11	11	11
3537423|F|0-15:T>A-15:T>A	11	11	11	11	11	11	11	11	11	11	11	11	11	11	11	11	11	11	11	11	11	11	11	11	11	11	11	11	11	11	11	11	11	11	11	11	11	11	11	11	11	11	11	11	11	11	11	11	11
19231406|F|0-18:T>C-18:T>C	11	11	11	11	11	11	11	11	11	11	11	11	11	11	11	11	11	11	11	11	11	11	11	11	11	11	11	11	11	11	11	11	11	11	11	11	11	11	11	11	11	11	11	11	11	11	11	11	11
5938373|F|0-43:T>C-43:T>C	11	11	11	11	11	11	11	11	11	11	11	11	11	11	11	11	11	11	11	12	22	11	22	22	22	11	11	11	11	11	11	11	11	11	11	11	11	11	11	11	11	11	11	11	11	11	11	11	11
4662533|F|0-34:C>G-34:C>G	22	22	22	22	22	22	22	22	22	22	22	22	22	22	22	22	22	22	22	22	22	22	22	22	22	22	22	22	22	22	22	22	22	22	22	22	22	22	22	22	22	22	22	22	22	22	22	22	22
19232698|F|0-15:G>A-15:G>A	22	22	22	22	22	22	22	22	22	22	22	22	22	22	22	22	22	22	22	22	22	22	22	22	22	22	22	22	22	22	22	22	22	22	22	22	22	22	22	22	22	22	22	22	22	22	22	22	22
3553428|F|0-42:G>A-42:G>A	22	22	22	22	22	22	22	22	22	22	22	22	22	22	22	22	22	22	22	22	22	22	22	22	22	22	11	11	11	11	11	11	11	22	11	22	22	22	22	22	22	22	22	22	22	22	22	22	22
8055182|F|0-25:T>A-25:T>A	22	22	22	22	22	22	22	22	22	22	22	22	22	22	22	22	22	22	22	22	22	22	22	22	22	22	22	22	22	22	22	22	22	22	22	22	22	22	22	22	22	22	22	22	22	22	22	22	22
19228925|F|0-35:T>A-35:T>A	22	22	22	22	22	22	22	22	22	22	22	22	22	22	22	22	22	22	22	22	22	22	22	22	22	22	22	22	22	22	22	22	22	22	22	22	22	22	22	22	22	22	22	22	22	22	22	22	22
5933614|F|0-58:T>C-58:T>C	11	11	11	11	11	11	11	11	11	11	11	11	11	11	11	11	11	11	11	11	11	22	11	11	11	22	11	11	11	11	11	11	11	11	11	11	11	11	11	11	11	11	11	11	11	11	11	11	11
5927420|F|0-30:T>C-30:T>C	11	11	11	11	11	11	11	11	11	11	11	11	11	11	11	11	11	11	11	11	11	11	11	11	11	11	11	11	11	11	11	11	11	11	11	11	11	11	11	11	11	11	11	11	11	11	11	11	11
5930664|F|0-20:A>T-20:A>T	11	11	11	11	11	11	11	11	11	11	11	11	11	11	11	11	11	11	11	11	11	11	11	11	11	11	11	11	11	11	11	11	11	11	11	11	11	11	11	11	11	11	11	11	11	11	11	11	11
3563956|F|0-39:C>T-39:C>T	11	11	11	11	11	11	11	11	11	11	11	11	11	11	11	11	11	11	11	11	11	11	11	11	11	11	11	11	11	11	11	11	11	11	11	11	11	11	11	11	11	11	11	11	11	11	11	11	11
3537439|F|0-18:C>T-18:C>T	11	11	11	11	11	11	11	11	11	11	11	11	11	11	11	11	11	11	11	11	11	11	11	11	11	11	11	11	11	11	11	11	11	11	11	11	11	11	11	11	11	11	11	11	11	11	11	11	11
3568576|F|0-64:C>T-64:C>T	11	11	11	11	11	11	11	11	11	11	11	11	11	11	11	11	11	11	11	12	11	11	11	11	11	11	11	11	11	11	11	11	11	11	11	11	11	11	11	11	11	11	11	11	11	11	11	11	11
4661913|F|0-14:G>A-14:G>A	11	11	11	11	11	11	11	11	11	11	11	11	11	11	11	11	11	11	11	11	11	11	11	11	11	11	11	11	11	11	11	11	11	11	11	11	11	11	11	11	11	11	11	11	11	11	11	11	11
5962006|F|0-44:C>T-44:C>T	11	11	11	11	11	11	11	11	11	11	11	11	11	11	11	11	11	11	11	11	11	11	11	11	11	11	11	11	11	11	11	11	11	11	11	11	11	11	11	11	11	11	11	11	11	11	11	11	11
3544378|F|0-8:A>T-8:A>T	11	11	11	11	11	11	11	11	11	11	11	11	11	11	11	11	11	11	11	11	11	11	11	11	11	11	11	11	11	11	11	11	11	11	11	11	11	11	11	11	11	11	11	11	11	11	11	11	11
3566126|F|0-61:T>C-61:T>C	11	11	11	11	11	11	11	11	11	11	11	11	11	11	11	11	11	11	11	11	11	11	11	11	11	11	11	11	11	11	11	11	11	11	11	11	11	11	11	11	11	11	11	11	11	11	11	11	11
3566599|F|0-54:T>C-54:T>C	11	11	11	11	11	11	11	11	11	11	11	11	11	11	11	11	11	11	11	11	11	11	11	11	11	11	11	11	11	11	11	12	11	11	11	11	11	11	11	11	11	11	11	11	11	11	11	11	11
5925774|F|0-56:C>A-56:C>A	11	11	11	11	11	11	11	11	11	11	11	11	11	11	11	11	11	11	11	11	11	11	11	11	11	11	11	11	11	11	11	11	11	11	11	11	11	11	11	11	11	11	11	11	11	11	11	11	11
5950834|F|0-15:G>A-15:G>A	11	11	11	11	11	11	11	11	11	11	11	11	11	11	11	11	11	11	11	11	11	11	11	11	11	11	11	11	11	11	11	11	11	11	11	11	11	11	11	11	11	11	11	11	11	11	11	11	11
5948443|F|0-6:A>G-6:A>G	11	11	11	11	11	11	11	11	11	11	11	11	11	11	11	11	11	11	11	11	11	11	11	11	11	11	11	11	11	11	11	11	11	11	11	11	11	11	11	11	11	11	11	11	11	11	11	11	11
3565457|F|0-28:T>C-28:T>C	11	11	11	11	11	11	11	11	11	11	11	11	11	11	11	11	11	11	11	11	11	11	11	11	11	22	11	11	11	11	11	11	11	11	11	11	11	11	11	11	11	11	11	11	11	11	11	11	11
5934342|F|0-55:G>A-55:G>A	11	11	11	11	11	11	11	11	11	11	11	11	11	11	11	11	11	11	11	11	11	11	11	11	11	11	11	11	11	11	11	11	11	11	11	11	11	11	11	11	11	11	11	11	11	11	11	11	11
3564804|F|0-18:A>G-18:A>G	11	11	11	11	11	11	11	11	11	11	11	11	11	11	11	11	11	11	11	11	11	22	11	11	11	11	11	11	11	11	11	11	11	11	11	11	11	11	11	11	11	11	11	11	11	11	11	11	11
5955207|F|0-57:T>G-57:T>G	11	11	11	11	11	11	11	11	11	11	11	11	11	11	11	11	11	11	11	11	11	11	11	11	11	11	11	11	11	11	11	11	11	11	11	11	11	11	11	11	11	11	11	11	11	11	11	11	11
19212248|F|0-8:C>T-8:C>T	22	22	22	22	22	22	22	22	22	22	22	22	22	22	22	22	22	22	22	22	22	22	22	22	22	22	22	22	22	22	22	22	22	22	22	22	22	12	22	22	22	22	22	22	22	22	22	22	22
3546253|F|0-23:G>T-23:G>T	22	22	22	22	22	22	22	22	22	22	22	22	22	22	22	22	22	22	22	22	11	22	11	11	11	11	22	22	22	22	22	22	22	22	22	22	22	22	22	22	22	22	22	22	22	22	22	22	22
5962792|F|0-27:T>C-27:T>C	22	22	22	22	22	22	22	22	22	22	22	22	22	22	22	22	22	22	22	22	22	22	22	22	22	22	22	22	22	22	22	22	22	22	22	22	22	22	22	22	22	22	22	22	22	22	22	22	22
8055120|F|0-39:C>T-39:C>T	11	11	11	11	11	11	11	11	11	11	11	11	11	11	11	12	22	22	22	11	11	11	11	11	11	11	11	11	11	11	11	11	11	11	11	11	11	11	11	11	11	11	11	11	11	11	11	11	11
3564992|F|0-20:A>G-20:A>G	11	11	11	11	11	11	11	11	11	11	11	11	11	11	11	11	11	11	11	11	11	11	11	11	11	11	11	11	11	11	11	11	11	11	11	11	11	11	11	11	11	11	11	11	11	11	11	11	11
24468380|F|0-53:G>T-53:G>T	22	22	22	22	22	22	22	22	22	22	22	22	22	22	22	22	22	22	22	22	22	22	22	22	22	22	22	22	22	22	22	22	12	22	22	22	22	22	22	22	22	22	22	22	22	22	22	22	22
19199351|F|0-18:T>C-18:T>C	11	11	11	11	11	11	11	11	11	11	11	11	11	11	11	11	11	11	11	11	11	11	11	11	11	11	11	11	11	11	11	11	11	11	11	11	11	11	11	11	11	11	11	11	11	11	11	11	11
4661447|F|0-61:A>G-61:A>G	11	11	11	11	11	11	11	11	11	11	11	11	11	11	11	11	11	11	11	11	11	11	11	11	11	11	11	11	11	11	11	11	11	11	11	11	11	11	11	11	11	11	11	11	11	11	11	11	11
4656470|F|0-52:T>C-52:T>C	11	11	11	11	11	11	11	11	11	11	11	11	11	11	11	11	11	11	11	11	11	11	11	11	11	11	11	11	11	11	11	11	11	11	11	11	11	11	11	11	11	11	11	11	11	11	11	11	11
5925345|F|0-23:G>C-23:G>C	11	11	11	11	11	11	11	11	11	11	11	11	11	11	11	11	11	11	11	11	11	11	11	11	11	11	11	11	11	11	11	11	11	11	11	11	11	11	11	11	11	11	11	11	11	11	11	11	11
5933956|F|0-29:A>G-29:A>G	22	22	22	22	22	22	22	22	22	22	22	22	22	22	22	22	22	22	22	22	22	22	22	22	22	22	22	22	22	22	22	22	22	22	22	22	22	22	22	22	22	22	22	22	22	22	22	22	22
3561821|F|0-23:T>A-23:T>A	11	11	11	11	11	11	11	11	11	11	11	11	11	11	11	11	11	11	11	11	11	11	11	11	11	11	11	11	11	11	11	11	11	11	11	11	11	11	11	11	11	11	11	11	11	11	11	11	11
3568449|F|0-30:A>G-30:A>G	22	22	22	22	22	22	22	22	22	22	22	22	22	22	22	22	22	22	22	22	22	22	22	22	22	22	22	22	22	22	22	22	22	22	22	22	22	22	22	22	22	22	22	22	22	22	22	22	22
5947543|F|0-22:C>A-22:C>A	11	11	11	11	11	11	11	11	11	11	11	11	11	11	11	11	11	11	11	11	11	11	11	11	11	11	11	11	11	11	11	11	11	11	11	11	11	11	11	11	11	11	11	11	11	11	11	11	11
3555455|F|0-36:C>T-36:C>T	11	11	11	11	11	11	11	11	11	11	11	11	11	11	11	11	11	11	11	22	22	22	22	22	22	11	11	11	11	11	11	11	11	11	11	11	11	11	11	11	11	11	11	11	11	11	11	11	11
5937925|F|0-19:T>C-19:T>C	11	11	11	11	11	11	11	11	11	11	11	11	11	11	11	11	11	11	11	12	11	11	11	11	11	11	11	11	11	11	11	11	11	11	11	11	11	11	11	11	11	11	11	11	11	11	11	11	11
3562584|F|0-7:A>T-7:A>T	11	11	11	11	11	11	11	11	11	11	11	11	11	11	11	11	11	11	11	11	11	11	11	11	11	11	11	11	11	11	11	11	11	11	11	11	11	11	11	11	11	11	11	11	11	11	11	11	11
5941884|F|0-18:G>A-18:G>A	11	11	11	11	11	11	11	11	11	11	11	11	11	11	11	11	11	11	11	11	11	11	11	11	11	11	11	11	11	11	11	11	11	11	11	11	11	11	11	11	11	11	11	11	11	11	11	11	11
4662459|F|0-22:A>G-22:A>G	11	11	11	11	11	11	11	11	11	11	11	11	11	11	11	11	11	11	11	11	11	11	11	11	11	11	11	11	11	11	11	11	11	11	11	11	11	11	11	11	11	11	11	11	11	11	11	11	11
5939361|F|0-8:T>A-8:T>A	22	22	22	22	22	22	22	22	22	22	22	22	22	22	22	22	22	22	22	22	22	22	22	22	22	22	22	22	22	22	22	22	22	22	22	22	22	22	22	22	22	22	22	22	22	22	22	22	22
3554564|F|0-23:T>C-23:T>C	11	11	11	11	11	11	11	11	11	11	11	11	11	11	11	11	11	11	11	11	11	11	11	11	11	11	11	11	11	11	11	11	11	11	11	11	11	11	11	11	11	11	11	11	11	11	11	11	11
3562109|F|0-17:C>T-17:C>T	11	11	11	11	11	11	11	11	11	11	11	11	11	11	11	11	11	11	11	12	22	11	22	22	11	11	11	11	11	11	11	11	11	11	11	11	11	11	11	11	11	11	11	11	11	11	11	11	11
5959471|F|0-46:T>C-46:T>C	11	11	11	11	11	11	11	11	11	11	11	11	11	11	11	11	11	11	11	11	11	11	11	11	11	11	11	11	11	11	11	11	11	11	11	11	11	11	11	11	11	11	11	11	11	11	11	11	11
3534721|F|0-60:C>T-60:C>T	11	11	11	11	11	11	11	11	11	11	11	11	11	11	11	11	11	11	11	11	11	11	11	11	11	11	11	11	11	11	11	11	11	11	11	11	11	11	11	11	11	11	11	11	11	11	11	11	11
5948131|F|0-34:A>G-34:A>G	11	11	11	11	11	11	11	11	11	11	11	11	11	11	11	11	11	11	11	11	11	11	11	11	11	11	11	11	11	11	11	11	11	11	11	11	11	11	11	11	11	11	11	11	11	11	11	11	11
3554108|F|0-45:A>C-45:A>C	11	11	11	11	11	11	11	11	11	11	11	11	11	11	11	11	11	11	11	11	11	11	11	11	11	11	11	11	11	11	11	11	11	11	11	11	11	11	11	11	11	11	11	11	11	11	11	11	11
3546422|F|0-29:A>G-29:A>G	11	11	11	11	11	11	11	11	11	11	11	11	11	11	11	11	11	11	11	11	11	11	11	11	11	11	11	11	11	11	11	11	11	11	11	11	11	11	11	11	11	11	11	11	11	11	11	11	11
3563669|F|0-27:T>C-27:T>C	22	22	22	22	22	22	22	22	22	22	22	22	22	22	22	22	22	22	22	22	22	22	22	22	22	22	22	22	22	22	22	22	22	22	22	22	22	22	22	22	22	22	22	22	22	22	22	22	22
3547766|F|0-40:T>G-40:T>G	11	11	11	11	11	11	11	11	11	11	11	11	11	11	11	11	11	11	11	11	11	11	11	11	11	11	11	11	11	11	11	11	11	11	11	11	11	11	11	11	11	11	11	11	11	11	11	11	11
5941959|F|0-20:A>G-20:A>G	11	11	11	11	11	11	11	11	11	11	11	11	11	11	11	11	11	11	11	11	11	11	11	11	11	11	11	11	11	11	11	11	11	11	11	11	11	11	11	11	11	11	11	11	11	11	11	11	11
3560554|F|0-6:A>G-6:A>G	11	11	11	11	11	11	11	11	11	11	11	11	11	11	11	11	11	11	11	11	11	11	11	11	11	11	11	11	11	11	11	11	11	11	11	11	11	11	11	11	11	11	11	11	11	11	11	11	11
5956078|F|0-5:C>G-5:C>G	11	11	11	11	11	11	11	11	11	11	11	11	11	11	11	11	11	11	11	11	11	11	11	11	11	11	11	11	11	11	11	11	11	11	11	11	11	11	11	11	11	11	11	11	11	11	11	11	11
19230307|F|0-29:A>G-29:A>G	22	22	22	22	22	22	22	22	22	22	22	22	22	22	22	22	22	22	22	22	22	22	22	22	22	22	22	22	22	22	22	22	22	22	22	22	22	22	22	22	22	22	22	22	22	22	22	22	22
3560390|F|0-51:G>A-51:G>A	11	11	11	11	11	11	11	11	11	11	11	11	11	11	11	11	11	11	11	11	11	11	11	11	11	11	11	11	11	11	11	11	11	11	11	11	11	11	11	11	11	11	11	11	11	11	11	11	11
19217786|F|0-41:T>A-41:T>A	11	11	11	11	11	11	11	11	11	11	11	11	11	11	11	11	11	11	11	11	11	11	11	11	11	11	11	11	11	11	11	11	11	11	11	11	11	11	11	11	11	11	11	11	11	11	11	11	11
3565120|F|0-9:A>G-9:A>G	11	11	11	11	11	11	11	11	11	11	11	11	11	11	11	11	11	11	11	11	11	11	11	11	11	11	11	11	11	11	11	11	11	11	11	11	11	11	11	11	11	11	11	11	11	11	11	11	11
5947970|F|0-64:A>G-64:A>G	11	11	11	11	11	11	11	11	11	11	11	11	11	11	11	22	22	22	22	22	11	11	11	11	11	11	11	11	11	11	11	11	11	11	11	11	11	11	11	11	11	11	11	11	11	11	11	11	11
3560473|F|0-62:T>G-62:T>G	11	11	11	11	11	11	11	11	11	11	11	11	11	11	11	11	11	11	11	12	22	12	22	22	22	11	11	11	11	11	11	11	11	11	11	11	11	11	11	11	11	11	11	11	11	11	11	11	11
8054431|F|0-21:G>A-21:G>A	11	11	11	11	11	11	11	11	11	11	11	11	11	11	11	11	11	11	11	11	11	11	11	11	11	11	11	11	11	11	11	11	11	11	11	11	11	11	11	11	11	11	11	11	11	11	11	11	11
5947122|F|0-20:T>A-20:T>A	11	11	11	11	11	11	11	11	11	11	11	11	11	11	11	11	11	11	11	11	11	11	11	11	11	11	11	11	11	11	11	11	11	11	11	11	11	11	11	11	11	11	11	11	11	11	11	11	11
3564383|F|0-18:T>C-18:T>C	11	11	11	11	11	11	11	11	11	11	11	11	11	11	11	11	11	11	11	11	11	11	11	11	11	11	11	11	11	11	11	11	11	11	11	11	11	11	11	11	11	11	11	11	11	11	11	11	11
3550163|F|0-49:C>T-49:C>T	11	11	11	11	11	11	11	11	11	11	11	11	11	11	11	11	11	11	11	11	11	11	11	11	11	11	11	11	11	11	11	11	11	11	11	11	11	11	11	11	11	11	11	11	11	11	11	11	11
19246221|F|0-42:C>G-42:C>G	22	22	22	22	22	22	22	22	22	22	22	22	22	22	22	22	22	22	22	22	22	22	22	22	22	22	22	22	22	22	22	22	22	22	22	22	22	22	22	22	22	22	22	22	22	22	22	22	22
4661075|F|0-40:T>C-40:T>C	11	11	11	11	11	11	11	11	11	11	11	11	11	11	11	11	11	11	11	12	22	11	22	22	22	11	11	11	11	11	11	11	11	11	11	11	11	11	11	11	11	11	11	11	11	11	11	11	11
19227276|F|0-30:T>C-30:T>C	11	11	11	11	11	11	11	11	11	11	11	11	11	11	11	11	11	11	11	11	11	11	11	11	11	11	11	11	11	11	11	12	11	11	11	11	11	11	11	11	11	11	11	11	11	11	11	11	11
3539215|F|0-58:G>C-58:G>C	11	11	11	11	11	11	11	11	11	11	11	11	11	11	11	11	11	11	11	11	22	11	22	22	22	11	11	11	11	11	11	11	11	11	11	11	11	11	11	11	11	11	11	11	11	11	11	11	11
19208368|F|0-25:G>A-25:G>A	11	11	11	11	11	11	11	11	11	11	11	11	11	11	11	11	11	11	11	11	11	11	11	11	11	11	11	11	11	11	11	11	11	11	11	11	11	11	11	11	11	11	11	11	11	11	11	11	11
3556345|F|0-43:G>A-43:G>A	11	11	11	11	11	11	11	11	11	11	11	11	11	11	11	11	11	11	11	11	11	11	11	11	11	11	11	11	11	11	11	11	11	11	11	11	11	11	11	11	11	11	11	11	11	11	11	11	11
3548802|F|0-30:C>G-30:C>G	11	11	11	11	11	11	11	11	11	11	11	11	11	11	11	11	11	11	11	11	11	11	11	11	11	11	11	11	11	11	11	11	11	11	11	11	11	11	11	11	11	11	11	11	11	11	11	11	11
4657691|F|0-11:A>G-11:A>G	11	11	11	11	11	11	11	11	11	11	11	11	11	11	11	11	11	11	11	12	11	11	11	11	22	22	11	11	11	11	11	11	11	11	11	11	11	11	11	11	11	11	11	11	11	11	11	11	11
3641677|F|0-52:C>T-52:C>T	11	11	11	11	11	11	11	11	11	11	11	11	11	11	11	11	11	11	11	11	11	11	11	11	11	11	11	11	11	11	11	11	11	11	11	11	11	11	11	11	11	11	11	11	11	11	11	11	11
5251788|F|0-14:C>T-14:C>T	22	22	22	22	22	22	22	22	22	22	22	22	22	22	22	22	22	22	22	22	22	22	22	22	22	22	22	22	22	22	22	22	22	22	22	22	22	22	22	22	22	22	22	22	22	22	22	22	22
3565630|F|0-26:C>A-26:C>A	11	11	11	11	11	11	11	11	11	11	11	11	11	11	11	11	11	11	11	11	11	11	11	11	11	11	11	11	11	11	11	11	11	11	11	11	11	11	11	11	11	11	11	11	11	11	11	11	11
3539228|F|0-12:A>G-12:A>G	11	11	11	11	11	11	11	11	11	11	11	11	11	11	11	11	11	11	11	11	11	11	11	11	11	11	11	11	11	11	11	11	11	11	11	11	11	11	11	11	11	11	11	11	11	11	11	11	11
3563989|F|0-6:T>C-6:T>C	11	11	11	11	11	11	11	11	11	11	11	11	11	11	11	11	11	11	11	11	11	11	11	11	11	11	11	11	11	11	11	11	11	11	11	11	11	11	11	11	11	11	11	11	11	11	11	11	11
3550206|F|0-15:A>G-15:A>G	11	11	11	11	11	11	11	11	11	11	11	11	11	11	11	11	11	11	11	22	11	11	11	11	11	11	11	11	11	11	11	11	11	11	11	11	11	11	11	11	11	11	11	11	11	11	11	11	11
3542617|F|0-51:T>C-51:T>C	11	11	11	11	11	11	11	11	11	11	11	11	11	11	11	11	11	11	11	11	11	11	11	11	11	11	11	11	11	11	11	11	11	11	11	11	11	11	11	11	11	11	11	11	11	11	11	11	11
3559629|F|0-17:T>C-17:T>C	11	11	11	11	11	11	11	11	11	11	11	11	11	11	11	11	11	11	11	11	11	11	11	11	11	11	11	11	11	11	11	11	11	11	11	11	11	11	11	11	11	11	11	11	11	11	11	11	11
3642328|F|0-14:A>G-14:A>G	11	11	11	11	11	11	11	11	11	11	11	11	11	11	11	11	11	11	11	11	11	11	11	11	11	11	11	11	11	11	11	11	11	11	11	11	11	11	11	11	11	11	11	11	11	11	11	11	11
3544378|F|0-9:A>T-9:A>T	11	11	11	11	11	11	11	11	11	11	11	11	11	11	11	11	11	11	11	11	11	11	11	11	11	11	11	11	11	11	11	11	11	11	11	11	11	11	11	11	11	11	11	11	11	11	11	11	11
5932742|F|0-19:C>T-19:C>T	11	11	11	11	11	11	11	11	11	11	11	11	11	11	11	11	11	11	11	11	11	11	11	11	11	11	11	11	11	12	11	11	11	11	11	11	11	11	11	11	12	11	11	11	11	11	11	11	11
19232662|F|0-35:C>T-35:C>T	11	11	11	11	11	11	11	22	11	11	12	11	22	11	22	11	11	11	11	11	11	11	11	11	11	11	11	11	11	11	11	11	11	11	11	11	11	11	11	11	11	11	11	11	11	11	11	11	11
5921455|F|0-16:G>T-16:G>T	22	22	22	22	22	22	22	22	22	22	22	22	22	22	22	22	22	22	22	22	22	22	22	22	22	22	22	22	22	22	22	22	22	22	22	22	22	22	22	22	22	22	22	22	22	22	22	22	22
3560443|F|0-48:T>C-48:T>C	11	11	11	11	11	11	11	11	11	11	11	11	11	11	11	11	11	11	11	11	11	11	11	11	11	11	11	11	11	11	11	11	11	11	11	11	11	11	11	11	12	11	11	11	11	11	11	11	11
3560833|F|0-9:C>T-9:C>T	11	11	11	11	11	11	11	11	11	11	11	11	11	11	11	11	11	11	11	11	11	11	11	11	11	11	11	11	11	11	11	11	12	11	11	12	11	11	11	11	11	11	11	11	11	11	11	11	11
4657967|F|0-41:T>C-41:T>C	11	11	11	11	11	11	11	11	11	11	11	11	11	11	11	11	11	11	11	11	11	11	11	11	11	11	11	11	11	11	11	11	11	11	11	11	11	11	11	11	11	11	11	11	11	11	11	11	11
5942264|F|0-8:G>C-8:G>C	11	11	11	11	11	11	11	11	11	11	11	11	11	11	11	11	11	11	11	11	11	11	11	11	11	11	11	11	11	11	11	11	11	11	12	22	22	22	11	11	11	11	11	11	11	11	11	11	11
5960684|F|0-20:A>G-20:A>G	11	11	11	11	11	11	11	11	11	11	11	11	11	11	11	11	11	11	11	11	11	11	11	11	11	11	11	11	11	11	11	11	11	11	11	11	11	11	11	11	11	11	11	11	11	11	11	11	11
4661422|F|0-45:A>G-45:A>G	11	11	11	11	11	11	11	11	11	11	11	11	11	11	11	11	11	11	11	11	11	11	11	11	11	11	11	11	11	11	11	11	11	11	11	11	11	11	11	11	11	11	11	11	11	11	11	11	11
3538251|F|0-22:T>C-22:T>C	22	22	22	22	22	22	22	22	22	22	22	22	22	22	22	22	22	22	22	22	22	22	22	22	22	22	22	22	22	22	22	22	22	22	22	22	22	22	22	22	22	22	22	22	22	22	22	22	22
4658119|F|0-36:T>C-36:T>C	11	11	11	11	11	11	11	11	11	11	11	11	11	11	11	11	11	11	11	11	11	11	11	11	11	11	11	11	11	11	11	11	11	11	11	11	11	11	11	11	11	11	11	11	11	11	11	11	11
5933373|F|0-17:T>C-17:T>C	11	11	11	11	11	11	11	11	11	11	11	11	11	11	11	11	11	11	11	11	11	11	11	11	11	11	11	11	11	11	11	11	11	11	11	11	11	11	11	11	11	11	11	11	11	11	11	11	11
3561465|F|0-33:G>A-33:G>A	11	11	11	11	11	11	11	11	11	11	11	11	11	11	11	11	11	11	11	11	11	11	11	11	11	22	11	11	11	11	11	11	11	11	11	11	11	11	11	11	11	11	11	11	11	11	11	11	11
3642984|F|0-23:G>T-23:G>T	11	11	11	11	11	11	11	11	11	11	11	11	11	11	11	11	11	11	11	11	11	11	11	11	11	11	11	11	11	11	11	11	11	11	11	11	11	11	11	11	11	11	11	11	11	11	11	11	11
5946734|F|0-24:C>T-24:C>T	11	11	11	11	11	11	11	11	11	11	11	11	11	11	11	11	11	11	11	11	11	11	11	11	11	11	11	11	11	11	11	11	11	11	11	11	11	11	11	11	11	11	11	11	11	11	11	11	11
5959096|F|0-21:G>A-21:G>A	11	11	11	11	11	11	11	11	11	11	11	11	11	11	11	11	11	11	11	11	11	11	11	11	11	11	11	11	11	11	11	11	12	11	11	11	11	11	11	11	11	11	11	11	11	11	11	11	11
5942782|F|0-26:C>T-26:C>T	11	11	11	11	11	11	11	11	11	11	11	11	11	11	11	11	11	11	11	11	11	11	11	11	11	11	11	11	11	11	11	11	11	11	11	11	11	11	11	11	11	11	11	11	11	11	11	11	11
5939494|F|0-44:G>T-44:G>T	11	11	11	11	11	11	11	11	11	11	11	11	11	11	11	11	11	11	11	11	11	11	11	11	11	11	11	11	11	11	11	11	11	11	11	11	11	11	11	11	11	11	11	11	11	11	11	11	11
3567910|F|0-41:C>G-41:C>G	11	11	11	11	11	11	11	11	11	11	11	11	11	11	11	11	11	11	11	11	11	11	11	11	11	11	11	11	11	11	11	11	11	11	11	11	11	11	11	11	11	11	11	11	11	11	11	11	11
5946788|F|0-44:C>A-44:C>A	11	11	11	11	11	11	11	11	11	11	11	11	11	11	11	11	11	11	11	11	11	11	11	11	11	11	11	11	11	11	11	11	11	11	11	11	11	11	11	11	11	11	11	11	11	11	11	11	11
4661032|F|0-19:G>C-19:G>C	11	11	11	11	11	11	11	11	11	11	11	11	11	11	11	11	11	11	11	11	11	11	11	11	11	22	11	11	11	11	11	11	11	11	11	11	11	11	11	11	11	11	11	11	11	11	11	11	11
5955436|F|0-27:T>C-27:T>C	11	11	11	11	11	11	11	11	11	11	11	11	11	11	11	11	11	11	11	11	11	11	11	11	11	11	11	11	11	11	11	11	11	11	11	11	11	11	11	11	11	11	11	11	11	11	11	11	11
3554357|F|0-26:C>G-26:C>G	11	11	11	11	11	11	11	11	11	11	11	11	11	11	11	11	11	11	11	11	11	11	11	11	11	11	11	11	11	11	11	11	11	11	11	11	11	11	11	11	11	11	11	11	11	11	11	11	11
19235702|F|0-28:G>A-28:G>A	22	22	22	22	22	22	22	22	22	22	22	22	22	22	22	22	22	22	22	22	22	22	22	22	22	22	22	22	22	22	22	22	22	22	22	22	22	22	22	22	22	22	22	22	22	22	22	22	22
3542617|F|0-15:T>G-15:T>G	11	11	11	11	11	11	11	11	11	11	11	11	11	11	11	11	11	11	11	11	11	11	11	11	11	11	11	11	11	11	11	11	11	11	11	11	11	11	11	11	11	11	11	11	11	11	11	11	11
5958551|F|0-9:G>C-9:G>C	22	22	22	22	22	22	22	22	22	22	22	22	22	22	22	22	22	22	22	22	22	22	22	22	22	22	22	22	22	22	22	22	22	22	22	22	22	22	22	22	22	22	22	22	22	22	22	22	22
5959097|F|0-14:A>G-14:A>G	11	11	11	11	11	11	11	11	11	11	11	11	11	11	11	11	11	11	11	11	11	11	11	11	11	22	11	11	11	11	11	11	11	11	11	11	11	11	11	11	11	11	12	11	11	11	11	11	11
3546840|F|0-13:A>G-13:A>G	11	11	11	11	11	11	11	11	11	11	11	11	11	11	11	11	11	11	11	11	11	11	11	11	11	11	11	11	11	11	11	11	11	11	11	11	11	11	11	11	11	11	11	11	11	11	11	11	11
3642183|F|0-8:C>T-8:C>T	11	11	11	11	11	11	11	11	11	11	11	11	11	11	11	11	11	11	11	11	11	11	11	11	11	11	11	11	11	11	11	11	11	11	11	11	11	11	11	11	11	11	11	11	11	11	11	11	11
5931897|F|0-56:G>A-56:G>A	11	11	11	11	11	11	11	11	11	11	11	11	11	11	11	11	11	11	11	11	11	11	11	11	11	11	11	11	11	11	11	11	11	11	11	11	11	11	11	11	11	11	11	11	11	11	11	11	11
19224563|F|0-19:A>T-19:A>T	11	11	11	11	11	11	11	11	11	11	11	11	11	11	11	11	11	11	11	11	11	11	11	11	11	11	11	11	11	11	11	11	11	11	11	11	11	11	11	11	11	11	11	11	11	11	11	11	11
19229969|F|0-41:G>A-41:G>A	11	11	11	11	11	11	11	11	11	11	11	11	11	11	11	11	11	11	11	11	11	11	11	11	11	11	11	11	11	11	11	11	11	11	11	11	11	11	11	11	11	11	11	11	11	11	11	11	11
4655173|F|0-12:G>A-12:G>A	11	11	11	11	11	11	11	11	11	11	11	11	11	11	11	11	11	11	11	11	11	11	11	11	11	11	11	11	11	11	11	11	11	11	11	11	11	11	11	11	11	11	11	11	11	11	11	11	11
5943726|F|0-42:G>A-42:G>A	11	11	11	11	11	11	11	11	11	11	11	11	11	11	11	11	11	11	11	11	11	11	11	11	11	11	11	11	11	11	11	11	11	11	11	11	11	11	11	11	11	11	11	11	11	11	11	11	11
3565729|F|0-56:C>T-56:C>T	11	11	11	11	11	11	11	11	11	11	11	11	11	11	11	11	11	11	11	11	11	11	11	11	11	11	11	11	11	11	11	11	11	11	11	11	11	11	11	11	11	12	11	12	11	11	11	11	11
3537227|F|0-14:C>G-14:C>G	11	11	11	11	11	11	11	11	11	11	11	11	11	11	11	11	11	11	11	11	11	11	11	11	11	11	11	11	11	11	11	11	11	11	11	11	11	11	11	11	11	11	11	11	11	11	11	11	11
3556010|F|0-60:C>T-60:C>T	11	11	11	11	11	11	11	11	11	11	11	11	11	11	11	11	11	11	11	11	11	11	11	11	11	11	11	11	11	11	11	11	11	11	11	11	11	11	11	11	11	11	11	11	11	11	11	11	11
4655915|F|0-8:T>G-8:T>G	22	22	22	22	22	22	22	22	22	22	22	22	22	22	22	22	22	22	22	22	22	22	22	22	22	22	22	22	22	22	22	22	22	22	22	22	22	22	22	22	22	22	22	22	22	22	22	22	22
4659841|F|0-63:A>G-63:A>G	11	11	11	11	11	11	11	11	11	11	11	11	11	11	11	11	11	11	11	11	11	11	11	11	11	11	11	11	11	11	11	11	11	11	11	11	11	11	11	11	11	11	11	11	11	11	11	11	11
5925890|F|0-27:T>C-27:T>C	11	11	11	11	11	11	11	11	11	11	11	11	11	11	11	11	11	11	11	11	11	11	11	11	11	11	11	11	11	11	11	11	11	11	11	11	11	11	11	11	11	11	12	11	11	11	11	11	11
3555011|F|0-35:G>A-35:G>A	11	11	11	11	11	11	11	11	11	11	11	11	11	11	11	11	11	11	11	11	11	11	11	11	11	11	11	11	11	11	11	11	11	11	11	11	11	11	11	11	11	11	11	11	11	11	11	11	11
3542218|F|0-15:C>T-15:C>T	11	11	11	11	11	11	11	11	11	11	11	11	11	11	11	11	11	11	11	11	11	11	11	11	11	11	11	11	11	11	11	11	11	11	11	12	11	11	11	11	11	11	11	11	11	11	11	11	11
5936549|F|0-24:C>T-24:C>T	11	11	11	11	11	11	11	11	11	11	11	11	11	11	11	11	11	11	11	11	11	11	11	11	11	11	11	11	11	11	11	11	11	11	11	11	11	11	11	11	11	11	11	11	11	11	11	11	11
5954190|F|0-58:A>G-58:A>G	11	11	11	11	11	11	11	11	11	11	11	11	11	11	11	11	11	11	11	11	11	11	11	11	11	22	11	11	11	11	11	11	11	11	11	11	11	11	11	11	11	11	11	11	11	11	11	11	11
3559253|F|0-48:G>A-48:G>A	11	11	11	11	11	11	11	11	11	11	11	11	11	11	11	11	11	11	11	11	11	11	11	11	11	11	11	11	11	11	11	11	11	11	11	11	11	11	11	11	11	11	11	11	11	11	11	11	11
3555049|F|0-19:G>A-19:G>A	11	11	11	11	11	11	11	11	11	11	11	11	11	11	11	11	11	11	11	11	11	11	11	11	11	11	11	11	11	11	11	11	11	11	11	11	11	11	11	11	11	11	11	11	11	11	11	11	11
5963814|F|0-39:G>A-39:G>A	11	11	11	11	11	11	11	11	11	11	11	11	11	11	11	11	11	11	11	11	11	11	11	11	11	11	11	11	11	11	11	11	11	11	11	11	11	11	11	11	11	11	11	11	11	11	11	11	11
5955368|F|0-60:G>A-60:G>A	22	22	22	22	22	22	22	22	22	22	22	22	22	22	22	22	22	22	22	22	22	22	22	22	22	22	22	22	22	22	22	22	22	22	22	22	22	22	22	22	22	22	22	22	22	22	22	22	22
3557547|F|0-39:T>C-39:T>C	11	11	11	11	11	11	11	11	11	11	11	11	11	11	11	11	11	11	11	11	11	22	11	11	11	11	11	11	11	11	11	11	11	11	11	11	11	11	11	11	11	11	11	11	11	11	11	11	11
5921802|F|0-30:A>G-30:A>G	11	11	11	11	11	11	11	11	11	11	11	11	11	11	11	11	11	11	11	11	11	11	11	11	11	11	11	11	11	11	11	11	11	11	11	11	11	11	11	11	11	11	11	11	11	11	11	11	11
3546994|F|0-15:T>C-15:T>C	11	11	11	11	11	11	11	11	11	11	11	11	11	11	11	11	11	11	11	11	11	11	11	11	11	22	11	11	11	11	11	11	11	11	11	11	11	11	11	11	11	11	11	11	11	11	11	11	11
4660028|F|0-60:G>T-60:G>T	11	11	11	11	11	11	11	11	11	11	11	11	11	11	11	11	11	11	11	11	11	11	11	11	11	11	11	11	11	11	11	11	11	11	11	11	11	11	11	11	11	11	11	11	11	11	11	11	11
3554184|F|0-47:C>T-47:C>T	11	11	11	11	11	11	11	11	11	11	11	11	11	11	11	11	11	11	11	11	11	11	11	11	11	11	11	11	11	11	11	11	11	11	11	11	11	11	11	11	11	11	11	11	11	11	11	11	11
3548328|F|0-40:G>T-40:G>T	11	11	11	11	11	11	11	11	11	11	11	11	11	11	11	11	11	11	11	11	11	11	11	11	11	11	11	11	11	11	11	11	11	11	11	11	11	11	11	11	11	11	11	11	11	11	11	11	11
3537484|F|0-18:C>T-18:C>T	11	11	11	11	11	11	11	11	11	11	11	11	11	11	11	11	11	11	11	11	11	11	11	11	11	11	11	11	11	11	11	11	11	11	11	11	11	11	12	11	11	11	11	11	11	11	11	12	11
3565114|F|0-19:A>G-19:A>G	11	11	11	11	11	11	11	11	11	11	11	11	11	11	11	11	11	11	11	11	11	11	11	11	11	11	11	11	11	11	11	11	11	11	11	11	11	11	11	11	11	11	11	11	11	11	11	11	11
3559201|F|0-36:A>C-36:A>C	11	11	11	11	11	11	11	11	11	11	11	11	11	11	11	11	11	11	11	11	11	11	11	11	11	11	11	11	11	11	11	11	11	11	11	11	11	11	11	11	11	11	11	11	11	11	11	11	11
19230299|F|0-13:G>A-13:G>A	11	11	11	11	11	11	11	11	11	11	11	11	11	11	11	11	11	11	11	11	11	11	11	11	11	11	11	11	11	11	11	11	11	11	11	11	11	11	11	11	11	11	11	11	11	11	11	11	11
4658435|F|0-60:A>G-60:A>G	11	11	11	11	11	11	11	11	11	11	11	11	11	11	11	11	11	11	11	11	11	11	11	11	11	11	11	11	11	11	11	11	11	11	11	11	11	11	11	11	11	11	11	11	11	11	11	11	11
3565071|F|0-19:A>T-19:A>T	11	11	11	11	11	11	11	11	11	11	11	11	11	11	11	11	11	11	11	11	11	11	11	11	11	11	11	11	11	11	11	11	11	11	11	11	11	11	11	11	11	11	11	11	11	11	11	11	11
3568162|F|0-25:C>T-25:C>T	11	11	11	11	11	11	11	11	11	11	11	11	11	11	11	11	11	11	11	11	11	11	11	11	11	11	11	11	11	11	11	11	11	11	11	11	11	11	11	11	11	11	11	11	11	11	11	11	11
3569378|F|0-39:C>T-39:C>T	11	11	11	11	11	11	11	11	11	11	11	11	11	11	11	11	11	11	11	11	11	11	11	11	11	11	11	11	11	11	11	11	11	11	11	11	11	11	11	11	11	11	11	11	11	11	11	11	11
19226417|F|0-11:C>T-11:C>T	11	11	11	11	11	11	11	11	11	11	11	11	11	11	11	11	11	11	11	12	12	11	12	12	12	11	11	11	11	11	11	11	11	11	11	11	11	11	11	11	11	11	11	11	11	11	11	11	11
8054458|F|0-45:T>A-45:T>A	22	22	22	22	22	22	22	22	22	22	22	22	22	22	22	22	22	22	22	22	22	22	22	22	22	22	22	22	22	22	22	22	22	22	22	22	22	22	22	22	22	22	22	22	22	22	22	22	22
5954536|F|0-38:G>A-38:G>A	11	11	11	11	11	11	11	11	11	11	11	11	11	11	11	11	11	11	11	11	11	11	11	11	11	11	11	11	11	11	11	11	11	11	11	11	11	11	11	11	11	11	11	11	11	11	11	11	11
5946934|F|0-27:G>A-27:G>A	11	11	11	11	11	11	11	11	11	11	11	11	11	11	11	11	11	11	11	11	11	11	11	11	11	11	11	11	11	11	11	11	11	11	11	11	11	11	11	11	11	11	11	11	11	11	11	11	11
5960807|F|0-68:T>G-68:T>G	22	22	22	22	22	22	22	22	22	22	22	22	22	22	22	22	22	22	22	22	22	22	22	22	22	22	22	22	22	22	22	22	22	22	12	12	12	12	22	22	22	22	22	22	22	22	22	22	22
3564292|F|0-31:C>T-31:C>T	11	11	11	11	11	11	11	11	11	11	11	11	11	11	11	11	11	11	11	11	11	11	11	11	11	11	11	11	11	11	11	11	11	11	11	11	11	11	11	11	11	11	11	11	11	11	11	11	11
3564036|F|0-53:A>G-53:A>G	11	11	11	11	11	11	11	11	11	11	11	11	11	11	11	11	11	11	11	11	11	11	11	11	11	11	11	11	11	11	11	11	11	11	11	11	11	11	11	11	11	11	11	11	11	11	11	11	11
3542809|F|0-20:C>T-20:C>T	11	11	11	11	11	11	11	11	11	11	12	11	12	11	11	11	11	11	11	11	11	11	11	11	11	11	11	11	11	11	11	11	11	11	11	11	11	11	11	11	11	11	11	11	11	11	11	11	11
5962389|F|0-23:G>A-23:G>A	11	11	11	11	11	11	11	11	11	11	11	11	11	11	11	11	11	11	11	12	12	11	12	12	11	12	11	11	11	11	11	11	11	11	11	11	11	11	11	11	11	11	11	11	11	11	11	11	11
3560468|F|0-36:T>G-36:T>G	11	11	11	11	11	11	11	11	11	11	11	11	11	11	11	11	11	11	11	11	11	11	11	11	11	11	11	11	11	11	11	11	11	11	12	12	12	12	11	11	11	11	11	11	11	11	11	11	11
3537284|F|0-40:C>T-40:C>T	11	11	11	11	11	11	11	11	11	11	11	11	11	11	11	11	11	11	11	11	11	11	11	11	11	11	11	11	11	11	11	11	11	11	11	11	11	11	11	11	11	11	11	11	11	11	11	11	11
5930649|F|0-12:G>A-12:G>A	11	11	11	11	11	11	11	11	11	11	11	11	11	11	11	11	11	11	11	11	11	11	11	11	11	11	11	11	11	11	11	11	12	11	11	11	11	11	11	11	11	11	11	11	11	11	11	11	11
3565940|F|0-20:G>A-20:G>A	11	11	11	11	11	11	11	11	11	11	11	11	11	11	11	11	11	11	11	11	11	11	11	11	11	11	11	11	11	11	11	11	11	11	11	11	11	11	11	11	11	11	11	11	11	11	11	11	11
5950954|F|0-13:C>A-13:C>A	22	22	22	22	22	22	22	22	22	22	22	22	22	22	22	22	22	22	22	22	22	22	22	22	22	22	22	22	22	22	22	22	22	22	22	22	22	22	22	22	22	22	22	22	22	22	22	22	22
5925395|F|0-34:T>C-34:T>C	11	11	11	11	11	11	11	11	11	11	11	11	11	11	11	11	11	11	11	11	11	11	11	11	11	11	11	11	11	11	11	11	11	11	11	11	11	11	11	11	11	11	11	11	11	11	11	11	11
3565433|F|0-66:C>G-66:C>G	11	11	11	11	11	11	11	11	11	11	11	11	11	11	11	11	11	11	11	11	11	11	11	11	11	11	11	11	11	11	11	11	11	11	11	11	11	11	11	11	11	11	11	11	11	11	11	11	11
5956162|F|0-55:G>A-55:G>A	11	11	11	11	11	11	11	11	11	11	11	11	11	11	11	12	12	12	12	11	11	11	11	11	11	11	11	11	11	11	11	11	11	11	11	11	11	11	11	11	11	11	11	11	11	11	11	11	11
5962853|F|0-6:T>C-6:T>C	11	11	11	11	11	11	11	11	11	11	11	11	11	11	11	11	11	11	11	11	11	11	11	11	11	11	11	11	11	11	11	11	11	11	11	11	11	11	11	11	11	11	11	11	11	11	11	11	11
3553384|F|0-27:C>T-27:C>T	11	11	11	11	11	11	11	11	11	11	11	11	11	11	11	11	11	11	11	11	11	11	11	11	11	11	11	11	11	11	11	11	11	11	11	11	11	11	11	11	11	11	11	11	11	11	11	11	11
3560183|F|0-62:C>T-62:C>T	11	11	11	11	11	11	11	11	11	11	11	11	11	11	11	11	11	11	11	11	11	11	11	11	11	11	11	11	11	11	11	11	11	11	11	11	11	11	11	11	11	11	11	11	11	11	11	11	11
5942799|F|0-31:G>A-31:G>A	22	22	22	22	22	22	22	22	22	22	22	22	22	22	22	11	11	11	11	22	22	22	22	22	22	22	11	11	11	11	11	11	11	22	11	22	22	22	11	11	11	11	11	11	11	11	11	11	11
5921363|F|0-6:G>T-6:G>T	22	22	22	22	22	22	22	12	22	22	22	22	22	22	11	11	11	11	11	11	11	22	11	11	11	11	11	11	11	11	11	11	11	11	11	11	11	11	11	11	11	11	11	11	11	11	11	11	11
3565513|F|0-7:C>T-7:C>T	11	11	11	11	11	11	11	11	11	11	11	11	11	11	11	11	11	11	11	22	22	11	11	11	12	11	22	22	22	22	22	22	22	22	22	22	22	22	22	22	22	22	22	22	22	22	22	22	22
5943779|F|0-52:G>C-52:G>C	22	22	22	22	22	22	22	22	22	22	22	22	22	22	11	22	22	22	22	22	22	22	22	22	22	22	22	22	22	22	22	22	22	22	22	22	22	22	22	22	22	22	22	22	22	22	22	22	22
3557417|F|0-5:G>A-5:G>A	11	11	11	11	11	11	11	11	11	11	11	11	11	11	11	11	11	11	11	11	11	11	11	11	11	11	11	11	11	11	11	11	11	11	11	11	11	11	22	22	22	22	22	22	22	22	22	22	22
3565834|F|0-9:A>G-9:A>G	11	11	11	11	11	11	11	11	11	11	11	11	12	11	11	11	11	11	11	11	11	11	11	11	11	11	22	22	22	22	22	22	22	22	22	22	22	22	22	22	22	22	22	22	22	22	22	22	22
4662140|F|0-33:A>G-33:A>G	22	22	22	22	22	22	22	22	22	22	22	22	22	22	22	11	11	11	11	11	11	11	11	11	11	11	11	11	11	11	11	11	11	11	11	11	11	11	11	11	11	11	11	11	11	11	11	11	11
5925359|F|0-54:C>T-54:C>T	22	22	22	22	22	22	22	22	22	22	22	22	22	22	22	22	22	22	22	22	11	22	11	11	11	22	22	22	22	22	22	22	22	22	22	22	22	22	11	11	11	11	11	11	11	11	11	11	11
5933169|F|0-35:G>C-35:G>C	22	22	22	22	22	22	22	22	22	22	22	22	22	22	22	22	22	22	22	22	22	22	22	22	22	22	22	22	22	22	22	22	22	22	22	11	11	11	22	22	22	22	22	22	22	22	22	22	22
3564000|F|0-30:C>T-30:C>T	22	22	22	22	22	22	22	22	22	22	22	22	22	22	22	11	11	11	11	11	11	11	11	11	11	11	11	11	11	11	11	11	11	11	11	11	11	11	11	11	11	11	11	11	11	11	11	11	11
3564290|F|0-7:C>T-7:C>T	11	11	11	11	11	11	11	11	11	11	11	11	11	11	11	11	11	11	11	11	11	11	11	11	11	22	11	11	11	11	11	11	11	11	11	11	11	11	11	11	11	11	11	11	11	11	11	11	11
3546166|F|0-52:T>C-52:T>C	22	22	22	22	22	22	22	12	22	22	22	22	22	22	11	22	22	22	22	11	11	11	11	11	11	22	11	11	11	11	11	11	11	11	11	11	11	11	11	11	11	11	11	11	11	11	11	11	11
3547473|F|0-7:A>G-7:A>G	22	22	22	22	22	22	22	22	22	22	22	22	22	22	22	11	11	11	11	11	22	11	22	22	22	11	11	11	11	11	11	11	11	11	11	11	11	11	11	11	11	11	11	11	11	11	11	11	11
5252056|F|0-58:A>G-58:A>G	22	22	22	22	22	22	22	22	22	22	22	22	22	22	22	11	11	11	11	11	11	11	11	11	11	11	11	11	11	11	11	11	11	11	11	11	11	11	11	11	11	11	11	11	11	11	11	11	11
5956494|F|0-9:G>A-9:G>A	22	22	22	22	22	22	22	22	22	22	22	22	22	22	22	22	22	22	22	22	22	22	22	22	22	22	11	11	11	11	11	11	11	22	11	11	11	11	22	22	22	22	22	22	22	22	22	22	22
3566121|F|0-5:C>T-5:C>T	11	11	11	11	11	11	11	11	11	11	11	11	11	11	11	11	11	11	11	11	11	11	11	11	11	11	11	11	11	11	11	11	11	11	11	11	11	11	22	22	22	22	22	22	22	22	22	22	22
3564463|F|0-63:T>C-63:T>C	22	22	22	22	22	22	22	22	22	22	22	22	22	22	22	11	11	11	11	11	11	11	11	11	11	11	11	11	11	11	11	11	11	11	11	11	11	11	11	11	11	11	11	11	11	11	11	11	11
19232731|F|0-51:T>C-51:T>C	22	22	22	22	22	22	22	22	22	22	22	22	22	22	12	11	11	11	11	11	11	11	11	11	11	11	11	11	11	11	11	11	11	11	11	11	11	11	11	11	11	11	11	11	11	11	11	11	11
5914973|F|0-17:G>A-17:G>A	22	22	22	22	22	22	22	22	22	22	22	22	22	22	22	22	22	22	22	22	22	22	22	22	22	22	22	22	22	22	22	22	22	22	22	22	22	22	22	22	22	22	22	22	22	22	22	22	22
3564712|F|0-19:A>G-19:A>G	11	11	11	11	11	11	11	11	11	11	11	11	11	11	11	11	11	11	11	11	11	11	11	11	11	11	11	11	11	11	11	11	11	11	11	11	11	11	22	22	22	22	22	22	22	22	22	22	22
4657110|F|0-56:T>C-56:T>C	22	22	22	22	22	22	22	22	22	22	22	22	22	22	22	22	22	22	22	22	22	22	22	22	22	22	11	11	11	11	11	12	11	11	11	22	22	22	22	22	22	22	22	22	22	22	22	22	22
3569924|F|0-32:A>T-32:A>T	11	11	11	11	11	11	11	11	11	11	11	11	11	11	11	11	11	11	11	22	11	11	11	11	22	11	11	11	11	11	11	12	11	11	11	11	11	11	11	11	11	11	11	11	11	11	11	11	11
5925872|F|0-31:C>A-31:C>A	11	11	11	11	11	11	11	11	11	11	11	11	11	11	11	11	11	11	11	11	11	11	11	11	11	11	11	11	11	11	11	11	11	11	11	11	11	11	22	22	22	22	22	22	22	22	22	22	22
3554552|F|0-35:A>C-35:A>C	11	11	11	11	11	11	11	11	11	11	11	11	11	11	11	22	22	22	22	11	11	11	11	11	11	11	11	11	11	11	11	11	11	11	11	11	11	11	22	22	22	22	22	22	22	22	22	22	22
3565280|F|0-10:T>C-10:T>C	11	11	11	11	11	11	11	11	11	11	11	11	11	11	11	11	11	11	11	11	11	11	11	11	11	22	11	11	11	11	11	11	11	11	11	11	11	11	22	22	22	22	22	22	22	22	22	22	22
4661326|F|0-55:A>G-55:A>G	11	11	11	11	11	11	11	11	11	11	11	11	11	11	11	11	11	11	11	11	11	22	11	11	11	22	11	11	11	11	11	11	11	11	11	11	11	11	11	11	11	11	11	11	11	11	11	11	11
3563483|F|0-38:A>G-38:A>G	22	22	22	22	22	22	22	22	22	22	22	22	22	22	22	22	22	22	22	11	11	11	11	11	11	11	11	11	11	11	11	11	11	11	11	11	11	11	11	11	11	11	11	11	11	11	11	11	11
3535106|F|0-17:C>T-17:C>T	11	11	11	11	11	11	11	11	11	11	11	11	11	11	11	11	11	11	11	11	11	11	11	11	11	11	11	11	11	11	11	11	11	11	11	11	11	11	22	22	22	22	22	22	22	22	22	22	22
3565878|F|0-12:A>G-12:A>G	11	11	11	11	11	11	11	11	11	11	11	11	11	11	11	11	11	11	11	11	11	12	11	11	11	11	22	22	22	22	22	22	22	22	22	22	22	22	11	11	11	11	11	11	11	11	11	11	11
19199604|F|0-44:C>T-44:C>T	22	22	22	22	22	22	22	22	22	22	22	22	22	22	22	11	11	11	11	22	11	11	11	11	22	11	11	11	11	11	11	11	11	11	11	11	11	11	11	11	11	11	11	11	11	11	11	11	11
3563765|F|0-36:C>A-36:C>A	11	11	11	11	11	11	11	11	11	11	11	11	11	11	11	11	11	11	11	11	11	11	11	11	11	11	11	11	11	11	11	11	11	11	11	11	11	11	11	11	11	11	11	11	11	11	11	11	11
3555049|F|0-28:C>T-28:C>T	22	22	22	22	22	22	22	22	22	22	22	22	22	22	22	11	11	11	11	11	11	11	11	11	11	11	11	11	11	11	11	11	11	11	11	11	11	11	11	11	11	11	11	11	11	11	11	11	11
5956600|F|0-33:A>G-33:A>G	11	11	11	11	11	11	11	11	11	11	11	11	11	11	22	22	22	22	22	22	22	22	22	22	22	22	22	22	22	22	22	22	22	22	22	22	22	22	22	22	22	22	22	22	22	22	22	22	22
5940240|F|0-60:G>A-60:G>A	11	11	11	11	11	11	11	11	11	11	11	11	11	11	11	11	11	11	11	11	11	11	11	11	11	11	11	11	11	12	11	11	11	11	11	11	11	11	11	11	11	11	11	11	11	11	11	11	11
3564481|F|0-11:A>G-11:A>G	11	11	11	11	11	11	11	11	11	11	11	11	11	11	11	11	11	11	11	11	11	11	11	11	11	11	11	11	11	11	11	11	11	11	11	11	11	11	22	22	22	22	22	22	22	22	22	22	22
3540037|F|0-6:C>A-6:C>A	11	11	11	11	11	11	11	11	11	11	11	11	11	11	11	11	11	11	11	11	11	11	11	11	11	11	11	11	11	11	11	11	11	11	11	11	11	11	22	22	22	22	22	22	22	22	22	22	22
3566618|F|0-27:T>C-27:T>C	11	11	11	11	11	11	11	11	11	11	11	11	11	11	11	11	11	11	11	11	11	11	11	11	11	11	11	11	11	11	11	11	11	11	11	11	11	11	11	11	11	11	11	11	11	11	11	11	11
3564094|F|0-21:A>G-21:A>G	22	22	22	22	22	22	22	22	22	22	22	22	22	22	22	22	22	22	22	22	22	22	22	22	22	22	22	22	22	22	22	22	22	22	22	22	22	22	11	11	11	11	11	11	11	11	11	11	11
3563483|F|0-52:G>C-52:G>C	11	11	11	11	11	11	11	11	11	11	11	11	11	11	11	11	11	11	11	11	22	11	22	22	11	11	11	11	11	11	11	11	11	11	11	11	11	11	22	22	22	22	22	22	22	22	22	22	22
3550381|F|0-32:C>A-32:C>A	11	11	11	11	11	11	11	11	11	11	11	11	11	11	11	11	11	11	11	11	11	11	11	11	11	11	22	22	22	22	12	22	22	22	22	11	11	11	11	11	11	11	11	11	11	11	11	11	11
3565790|F|0-59:T>G-59:T>G	22	22	22	22	22	22	22	22	22	22	22	22	22	22	22	22	22	22	22	11	22	22	22	22	22	22	22	22	22	22	22	22	22	22	22	22	22	22	11	11	11	11	11	11	11	11	11	11	11
19208243|F|0-44:A>G-44:A>G	11	11	11	11	11	11	11	11	11	11	11	11	11	11	11	11	11	11	11	11	11	11	11	11	11	11	22	22	22	22	22	22	22	11	22	11	11	11	22	22	22	22	22	22	22	22	22	22	22
3560640|F|0-31:A>C-31:A>C	11	11	11	11	11	11	11	11	11	11	11	11	11	11	11	11	11	11	11	11	11	11	11	11	11	11	11	11	11	11	11	11	11	11	11	11	11	11	22	22	22	22	22	22	22	22	22	22	22
4659784|F|0-51:C>G-51:C>G	11	11	11	11	11	11	11	11	11	11	11	11	11	11	11	11	11	11	11	11	11	11	11	11	11	11	11	11	11	11	11	11	11	11	11	11	11	11	22	22	22	22	22	22	22	22	22	22	22
3564826|F|0-7:A>T-7:A>T	22	22	22	22	22	22	22	22	22	22	22	22	22	22	22	22	22	22	22	22	22	22	22	22	22	22	22	22	22	22	22	22	22	22	22	22	22	22	11	11	11	11	11	11	11	11	11	11	11
5916064|F|0-60:C>G-60:C>G	11	11	11	11	11	11	11	11	11	11	11	11	11	11	11	11	11	11	11	11	11	11	11	11	11	11	11	11	11	11	11	11	11	11	11	11	11	11	22	22	22	22	22	22	22	22	22	22	22
19239267|F|0-67:G>C-67:G>C	11	11	11	11	11	11	11	11	11	11	11	11	11	11	11	11	11	11	11	11	11	11	11	11	11	11	11	11	11	11	11	11	11	11	11	11	11	11	22	22	22	22	22	22	22	22	22	22	22
3566135|F|0-27:T>C-27:T>C	22	22	22	22	22	22	22	22	22	22	22	22	22	22	22	22	22	22	22	22	22	22	22	22	22	22	22	22	22	22	22	22	22	22	22	22	22	22	11	11	11	11	11	11	11	11	11	11	11
3555789|F|0-38:A>T-38:A>T	11	11	11	11	11	11	11	11	11	11	11	11	11	11	11	11	11	11	11	11	11	11	11	11	11	11	11	11	11	11	11	11	11	11	11	11	11	11	22	22	22	22	22	22	22	22	22	22	22
5942696|F|0-44:C>T-44:C>T	22	22	22	22	22	22	22	22	22	22	22	22	22	22	22	22	22	22	22	22	22	22	22	22	22	22	22	22	22	22	22	22	22	22	22	22	22	22	11	11	11	11	11	11	11	11	11	11	11
3563277|F|0-56:A>G-56:A>G	11	11	11	11	11	11	11	11	11	11	11	11	11	11	11	11	11	11	11	11	11	11	11	11	11	11	11	11	11	11	11	11	11	11	11	11	11	11	22	22	22	22	22	22	22	22	22	22	22
19236355|F|0-37:C>G-37:C>G	22	22	22	22	22	22	22	22	22	22	22	22	22	22	22	22	22	22	22	22	22	22	22	22	22	22	22	22	22	22	22	22	22	22	22	22	22	22	22	22	22	22	22	22	22	22	22	22	22
3642501|F|0-18:A>G-18:A>G	11	11	11	11	11	11	11	11	11	11	11	11	11	11	11	11	11	11	11	11	11	11	11	11	11	11	11	11	11	11	11	11	11	11	11	11	11	11	22	22	22	22	22	22	22	22	22	22	22
3564956|F|0-63:T>C-63:T>C	11	11	11	11	11	11	11	11	11	11	11	11	11	11	11	11	11	11	11	11	11	11	11	11	11	11	11	11	11	11	11	11	11	11	11	11	11	11	11	11	11	11	11	11	11	11	11	11	11
5936549|F|0-42:G>A-42:G>A	11	11	11	11	11	11	11	11	11	11	11	11	11	11	11	11	11	11	11	11	11	11	11	11	11	11	11	11	11	11	11	11	11	11	11	11	11	11	22	22	22	22	22	22	22	22	22	22	22
3542972|F|0-15:T>G-15:T>G	11	11	11	11	11	11	11	11	11	11	11	11	11	11	11	11	11	11	11	11	11	11	11	11	11	11	11	11	11	11	11	11	11	11	11	11	11	11	22	22	22	22	22	22	22	22	22	22	22
8054972|F|0-6:T>C-6:T>C	11	11	11	11	11	11	11	11	11	11	11	11	11	11	11	11	11	11	11	11	11	11	11	11	11	11	11	11	11	11	11	11	11	11	11	11	11	11	22	22	22	22	22	22	22	22	22	22	22
19232454|F|0-14:C>T-14:C>T	11	11	11	11	11	11	11	11	11	11	11	11	11	11	11	11	11	11	11	22	22	11	22	22	22	22	22	22	22	22	22	22	22	22	22	11	11	11	22	22	22	22	22	22	22	22	22	22	22
5951030|F|0-27:G>A-27:G>A	22	22	22	22	22	22	22	22	22	22	22	22	22	22	22	22	22	22	22	22	22	22	22	22	22	22	22	22	22	22	22	22	22	22	22	22	22	22	22	22	22	22	22	22	22	22	22	22	22
5950674|F|0-45:T>C-45:T>C	22	22	22	22	22	22	22	22	22	22	22	22	22	22	22	22	22	22	22	22	22	22	22	22	22	22	22	22	22	22	22	22	22	22	22	22	22	22	11	11	11	11	11	11	11	11	11	11	11
3552962|F|0-40:C>G-40:C>G	11	11	11	11	11	11	11	11	11	11	11	11	11	11	11	11	11	11	11	11	11	11	11	11	11	11	11	11	11	11	11	11	11	11	11	11	11	11	22	22	22	22	22	22	22	22	22	22	22
4654785|F|0-8:T>C-8:T>C	11	11	11	11	11	11	11	11	11	11	11	11	11	11	11	11	11	11	11	11	11	11	11	11	11	11	11	11	11	11	11	11	11	11	11	11	11	11	22	22	22	22	22	22	22	22	22	22	22
3552913|F|0-42:T>A-42:T>A	11	11	11	11	11	11	11	11	11	11	11	11	11	11	11	11	11	11	11	11	11	11	11	11	11	11	11	11	11	11	11	11	11	11	11	11	11	11	22	22	22	22	22	22	22	22	22	22	22
3535818|F|0-65:C>T-65:C>T	11	11	11	11	11	11	11	11	11	11	11	11	11	11	11	11	11	11	11	11	11	11	11	11	11	11	11	11	11	11	11	11	11	11	11	11	11	11	22	22	22	22	22	22	22	22	22	22	22
3566224|F|0-59:A>G-59:A>G	11	11	11	11	11	11	11	11	11	11	11	11	11	11	11	11	11	11	11	11	11	11	11	11	11	11	11	11	11	11	11	11	11	11	11	11	11	11	22	22	22	22	22	22	22	22	22	22	22
3566175|F|0-33:G>A-33:G>A	11	11	11	11	11	11	11	11	11	11	11	11	11	11	11	11	11	11	11	11	11	22	11	11	11	11	11	11	11	11	11	11	11	11	11	11	11	11	11	11	11	11	11	11	11	11	11	11	11
5921837|F|0-15:C>T-15:C>T	22	22	22	22	22	22	22	22	22	22	22	22	22	22	22	22	22	22	22	22	22	22	22	22	22	22	22	22	22	22	22	12	22	22	22	22	22	22	22	22	22	22	22	22	22	22	22	22	22
3567796|F|0-12:C>T-12:C>T	11	11	11	11	11	11	11	11	11	11	11	11	11	11	11	11	11	11	11	11	11	11	11	11	11	11	11	11	11	11	11	11	11	11	11	11	11	11	22	22	22	22	22	22	22	22	22	22	22
19237388|F|0-25:C>T-25:C>T	22	22	22	22	22	22	22	22	22	22	22	22	22	22	22	22	22	22	22	22	22	22	22	22	22	22	22	22	22	22	22	12	22	22	22	22	22	22	22	22	22	22	22	22	22	22	22	22	22
3554598|F|0-18:G>A-18:G>A	11	11	11	11	11	11	11	11	11	11	11	11	11	11	11	11	11	11	11	11	11	11	11	11	11	11	11	11	11	11	11	11	11	11	11	11	11	11	22	22	22	22	22	22	22	22	22	22	22
4661681|F|0-52:T>C-52:T>C	11	11	11	11	11	11	11	11	11	11	11	11	11	11	11	11	11	11	11	11	11	11	11	11	11	11	11	11	11	11	11	11	11	11	11	11	11	11	22	22	22	22	22	22	22	22	22	22	22
19230260|F|0-47:C>A-47:C>A	22	22	22	22	22	22	22	22	22	22	22	22	22	22	22	22	22	22	22	22	22	22	22	22	22	22	22	22	22	22	22	22	22	22	22	22	22	22	22	22	22	22	22	22	22	22	22	22	22
5948626|F|0-58:A>G-58:A>G	11	11	11	11	11	11	11	11	11	11	11	11	11	11	11	11	11	11	11	11	11	11	11	11	11	11	11	11	11	11	11	11	11	11	11	11	11	11	11	11	11	11	11	11	11	11	11	11	11
3557528|F|0-67:T>G-67:T>G	11	11	11	11	11	11	11	11	11	11	11	11	11	11	11	11	11	11	11	11	11	11	11	11	11	11	11	11	11	11	11	11	11	11	11	11	11	11	22	22	22	22	22	22	22	22	22	22	22
3557826|F|0-49:C>A-49:C>A	11	11	11	11	11	11	11	11	11	11	11	11	11	11	11	11	11	11	11	11	11	11	11	11	11	11	11	11	11	11	11	11	11	11	11	11	11	11	22	22	22	22	22	22	22	22	22	22	22
5940000|F|0-41:G>C-41:G>C	11	11	11	11	11	11	11	11	11	11	11	11	11	11	11	11	11	11	11	11	11	11	11	11	11	11	11	11	11	11	11	11	11	11	11	11	11	11	11	11	11	11	11	11	11	11	11	11	11
3548806|F|0-47:C>T-47:C>T	22	22	22	22	22	22	22	22	22	22	22	22	22	22	22	11	11	11	11	11	11	11	11	11	11	11	11	11	11	11	11	11	11	11	11	11	11	11	11	11	11	11	11	11	11	11	11	11	11
5948355|F|0-37:T>G-37:T>G	22	22	22	22	22	22	22	22	22	22	22	22	22	22	22	22	22	22	22	22	22	22	22	22	22	22	22	22	22	22	22	22	22	22	22	22	22	22	22	22	22	22	22	22	22	22	22	22	22
5949360|F|0-20:G>T-20:G>T	22	22	22	22	22	22	22	22	22	22	22	22	22	22	22	22	22	22	22	22	22	22	22	22	22	22	22	22	22	22	22	22	22	22	22	22	22	22	11	11	11	11	11	11	11	11	11	11	11
3557351|F|0-43:T>C-43:T>C	11	11	11	11	11	11	11	11	11	11	11	11	11	11	11	11	11	11	11	11	11	11	11	11	11	11	11	11	11	11	11	11	11	11	11	11	11	11	11	11	11	11	11	11	11	11	11	11	11
4661906|F|0-12:T>C-12:T>C	22	22	22	22	22	22	22	22	22	22	22	22	22	22	22	11	11	11	11	11	11	11	11	11	11	11	11	11	11	11	11	11	11	11	11	11	11	11	11	11	11	11	11	11	11	11	11	11	11
3553957|F|0-46:T>A-46:T>A	11	11	11	11	11	11	11	11	11	11	11	11	11	11	11	11	11	11	11	11	11	11	11	11	11	11	11	11	11	11	11	11	11	11	11	11	11	11	22	22	22	22	22	22	22	22	22	22	22
3541523|F|0-12:G>A-12:G>A	11	11	11	11	11	11	11	11	11	11	11	11	11	11	11	11	11	11	11	11	11	11	11	11	11	11	11	11	11	11	11	11	11	11	11	11	11	11	11	11	11	11	11	11	11	11	11	11	11
3560180|F|0-12:A>G-12:A>G	11	11	11	11	11	11	11	11	11	11	11	11	11	11	11	11	11	11	11	22	11	11	11	11	11	22	11	11	11	11	11	11	11	11	11	11	11	11	11	11	11	11	11	11	11	11	11	11	11
3568110|F|0-55:T>C-55:T>C	11	11	11	11	11	11	11	11	11	11	11	11	11	11	11	11	11	11	11	11	11	11	11	11	11	11	11	11	11	11	11	11	11	11	11	11	11	11	11	11	11	11	11	11	11	11	11	11	11
5941951|F|0-9:G>A-9:G>A	11	11	11	11	11	11	11	11	11	11	11	11	11	11	11	11	11	11	11	11	11	11	11	11	11	11	11	11	11	11	11	11	11	11	11	11	11	11	11	11	11	11	11	11	11	11	11	11	11
3559327|F|0-45:T>C-45:T>C	22	22	22	22	22	22	22	22	22	22	22	22	22	22	22	11	11	11	11	22	22	11	22	22	22	22	11	11	11	11	11	11	12	11	11	22	22	22	22	22	22	22	22	22	22	22	22	22	22
5961201|F|0-9:T>C-9:T>C	11	11	11	11	11	11	11	11	11	11	11	11	11	11	11	11	11	11	11	11	11	11	11	11	11	11	11	11	11	11	11	11	11	11	11	11	11	11	11	11	11	11	11	11	11	11	11	11	11
5942741|F|0-17:T>A-17:T>A	22	22	22	22	22	22	22	22	22	22	22	22	22	22	22	22	22	22	22	22	22	22	22	22	22	22	22	22	22	22	22	12	22	22	22	22	22	22	22	22	22	22	22	22	22	22	22	22	22
19242578|F|0-42:T>G-42:T>G	22	22	22	22	22	22	22	22	22	22	22	22	22	22	22	22	22	22	22	11	12	22	11	11	11	22	22	22	22	22	22	22	22	22	22	22	22	22	22	22	22	22	22	22	22	22	22	22	22
3544208|F|0-26:C>T-26:C>T	22	22	22	22	22	22	22	22	22	22	22	22	22	22	22	11	11	11	11	11	11	11	11	11	11	11	11	11	11	11	11	11	11	11	11	11	11	11	11	11	11	11	11	11	11	11	11	11	11
4663259|F|0-59:A>T-59:A>T	22	22	22	22	22	22	22	22	22	22	22	22	22	22	11	22	22	22	22	11	11	11	11	11	11	11	11	11	11	11	11	11	11	11	11	11	11	11	11	11	11	11	11	11	11	11	11	11	11
5955257|F|0-14:G>A-14:G>A	11	11	11	11	11	11	11	11	11	11	11	11	11	11	11	11	11	11	11	11	11	11	11	11	11	11	11	11	11	11	11	11	11	11	11	11	11	11	11	11	11	11	11	11	11	11	11	11	11
5950729|F|0-34:T>C-34:T>C	11	11	11	11	11	11	11	11	11	11	11	11	11	11	11	11	11	11	11	11	11	11	11	11	11	11	11	11	11	11	11	12	11	11	11	11	11	11	11	11	11	11	11	11	11	11	11	11	11
19230176|F|0-42:C>G-42:C>G	22	22	22	22	22	22	22	22	22	22	22	22	22	22	22	22	22	22	22	22	22	12	22	22	22	11	22	22	22	22	22	22	22	22	22	22	22	22	22	22	22	22	22	22	22	22	22	22	22
[truncated: 38,819 more rows]
[truncated: 138 more columns]
